# Supplementary material for: 2-[4-Acetyl-5-(biphenyl-4-yl)-4,5-dihydro-1,3,4-oxadiazol-2-yl]phenyl acetate
Source: Acta Crystallogr Sect E Struct Rep Online. 2010 Mar 20;66(Pt 4):o878. doi: 10.1107/S1600536810009621 (PMC2984012; doi:10.1107/S1600536810009621)
Supplement: Supplementary file 1 [file e-66-0o878-sup1.cif]

##############################################################################
###                                                                        ###
###        Electronic paper (Acta Crystallographica Section E)             ###
###                                                                        ###
##############################################################################
#                                                                            #
# This CIF contains the data in a paper accepted for publication in Acta     #
# Crystallographica Section E. It conforms to the requirements of Notes      #
# for Authors for Section E, and has been peer reviewed under the auspices   #
# of the IUCr Commission on Journals.                                        #
#                                                                            #
# Full details of the Crystallographic Information File format               #
# are given in the paper "The Crystallographic Information File (CIF):       #
# a New Standard Archive File for Crystallography" by S. R. Hall, F. H.      #
# Allen and I. D. Brown [Acta Cryst. (1991), A47, 655-685].                  #
#                                                                            #
# The current version of the core CIF dictionary is obtainable from          #
# ftp://ftp.iucr.org/pub/cif_core.dic. The current version number is 2.4.    #
#                                                                            #
# Software is freely available for graphical display of the structure(s) in  #
# this CIF.  For information consult the CIF home page http://www.iucr.org/  #
# cif/home.html                                                              #
#                                                                            #
# This file may be used for bona fide research purposes within the           #
# scientific community so long as proper attribution is given to the journal # 
# article from which it was obtained.                                        #
#                                                                            #
##############################################################################
                                             
data_global
_audit_creation_method     SHELXL-97
_journal_date_recd_electronic     2010-03-11
_journal_date_accepted     2010-03-14
_journal_name_full     'Acta Crystallographica, Section E'
_journal_year     2010
_journal_volume     66
_journal_issue      4
_journal_page_first     o878
_journal_page_last     o878
_journal_paper_category     QO
_journal_coeditor_code     PV2264
_publ_contact_author
;
     Dr. Seik Weng Ng
     Department of Chemistry
     University of Malaya
     50603 Kuala Lumpur
     Malaysia
;
_publ_contact_author_email     seikweng@um.edu.my
_publ_contact_author_fax     '03 7967 4193'
_publ_contact_author_phone     '03 7967 6778'
_publ_section_title
;
2-[4-Acetyl-5-(biphenyl-4-yl)-4,5-dihydro-1,3,4-oxadiazol-2-yl]phenyl acetate
;
loop_
    _publ_author_name
    _publ_author_address
    'Yehye, Wagee A.'
;
Department of Chemistry
University of Malaya
50603 Kuala Lumpur
Malaysia
;
    'Ariffin, Azhar'
;
Department of Chemistry
University of Malaya
50603 Kuala Lumpur
Malaysia
;
    'Rahman, Noorsaadah Abdul'
;
Department of Chemistry
University of Malaya
50603 Kuala Lumpur
Malaysia
;
    'Ng, Seik Weng'
;
Department of Chemistry
University of Malaya
50603 Kuala Lumpur
Malaysia
;
_publ_section_synopsis     .
data_I
_audit_creation_method     SHELXL-97
_chemical_name_systematic
;
2-[4-Acetyl-5-(biphenyl-4-yl)-4,5-dihydro-1,3,4-oxadiazol-2-yl]phenyl acetate
;
_chemical_name_common     ?
_chemical_formula_moiety     'C24 H20 N2 O4'
_chemical_formula_sum     'C24 H20 N2 O4'
_chemical_formula_iupac     'C24 H20 N2 O4'
_chemical_formula_weight     400.42
_chemical_melting_point     ?
_symmetry_cell_setting     Orthorhombic
_symmetry_space_group_name_H-M     'P 21 21 21'
_symmetry_space_group_name_Hall     'P 2ac 2ab'
loop_
    _symmetry_equiv_pos_as_xyz
    'x, y, z'
    '-x+1/2, -y, z+1/2'
    '-x, y+1/2, -z+1/2'
    'x+1/2, -y+1/2, -z'
_cell_length_a     8.6750(11)
_cell_length_b     12.0279(14)
_cell_length_c     19.221(2)
_cell_angle_alpha     90.00
_cell_angle_beta     90.00
_cell_angle_gamma     90.00
_cell_volume     2005.6(4)
_cell_formula_units_Z     4
_cell_measurement_reflns_used     2292
_cell_measurement_theta_min     2.6
_cell_measurement_theta_max     19.9
_cell_measurement_temperature     293(2)
_exptl_crystal_description     Prism
_exptl_crystal_colour     Colorless
_exptl_crystal_size_max     0.30
_exptl_crystal_size_mid     0.20
_exptl_crystal_size_min     0.10
_exptl_crystal_density_diffrn     1.326
_exptl_crystal_density_meas     ?
_exptl_crystal_density_method     'not measured'
_exptl_crystal_F_000     840
_exptl_absorpt_coefficient_mu     0.091
_exptl_absorpt_correction_type     None
_exptl_absorpt_process_details     ?
_exptl_absorpt_correction_T_min     ?
_exptl_absorpt_correction_T_max     ?
_diffrn_ambient_temperature     293(2)
_diffrn_radiation_type     MoK\a
_diffrn_radiation_wavelength     0.71073
_diffrn_radiation_source     'fine-focus sealed tube'
_diffrn_radiation_monochromator     graphite
_diffrn_measurement_device_type     'Bruker SMART APEX diffractometer'
_diffrn_measurement_method     '\w scans'
_diffrn_detector_area_resol_mean     ?
_diffrn_reflns_number     16090
_diffrn_reflns_av_R_equivalents     0.0558
_diffrn_reflns_av_sigmaI/netI     0.0299
_diffrn_reflns_theta_min     2.00
_diffrn_reflns_theta_max     24.99
_diffrn_reflns_theta_full     24.99
_diffrn_measured_fraction_theta_max     1.000
_diffrn_measured_fraction_theta_full     1.000
_diffrn_reflns_limit_h_min     -10
_diffrn_reflns_limit_h_max     10
_diffrn_reflns_limit_k_min     -14
_diffrn_reflns_limit_k_max     14
_diffrn_reflns_limit_l_min     -22
_diffrn_reflns_limit_l_max     22
_diffrn_standards_number     0
_diffrn_standards_interval_count     0
_diffrn_standards_interval_time     0
_diffrn_standards_decay_%     0
_reflns_number_total     2029
_reflns_number_gt     1534
_reflns_threshold_expression     I>2\s(I)
_refine_ls_structure_factor_coef     Fsqd
_refine_ls_matrix_type     full
_refine_ls_R_factor_all     0.0572
_refine_ls_R_factor_gt     0.0353
_refine_ls_wR_factor_gt     0.0864
_refine_ls_wR_factor_ref     0.1003
_refine_ls_goodness_of_fit_ref     1.004
_refine_ls_restrained_S_all     1.004
_refine_ls_number_reflns     2029
_refine_ls_number_parameters     274
_refine_ls_number_restraints     0
_refine_ls_hydrogen_treatment     constr
_refine_ls_weighting_scheme     calc
_refine_ls_weighting_details
         'calc w=1/[\s^2^(Fo^2^)+(0.0598P)^2^+0.0760P] where P=(Fo^2^+2Fc^2^)/3'
_atom_sites_solution_hydrogens     geom
_atom_sites_solution_primary     direct
_atom_sites_solution_secondary     difmap
_refine_ls_shift/su_max     0.001
_refine_ls_shift/su_mean     0.001
_refine_diff_density_max     0.112
_refine_diff_density_min     -0.129
_refine_ls_extinction_method     'SHELXL97 (Sheldrick, 2008)'
_refine_ls_extinction_coef     0.0082(18)
_refine_ls_extinction_expression
                                  'Fc^*^=kFc[1+0.001xFc^2^\l^3^/sin(2\q)]^-1/4^'
loop_
    _atom_type_symbol
    _atom_type_description
    _atom_type_scat_dispersion_real
    _atom_type_scat_dispersion_imag
    _atom_type_scat_source
    'C' 'C' 0.0033 0.0000
                         'International Tables Vol C Tables 4.2.6.8 and 6.1.1.4'
    'H' 'H' 0.0000 0.0000
                         'International Tables Vol C Tables 4.2.6.8 and 6.1.1.4'
    'N' 'N' 0.0061 0.0000
                         'International Tables Vol C Tables 4.2.6.8 and 6.1.1.4'
    'O' 'O' 0.0106 0.0000
                         'International Tables Vol C Tables 4.2.6.8 and 6.1.1.4'
_computing_data_collection     'APEX2 (Bruker, 2009)'
_computing_cell_refinement     'SAINT (Bruker, 2009)'
_computing_data_reduction     'SAINT (Bruker, 2009)'
_computing_structure_solution     'SHELXS97 (Sheldrick, 2008)'
_computing_structure_refinement     'SHELXL97 (Sheldrick, 2008)'
_computing_molecular_graphics     'X-SEED (Barbour, 2001)'
_computing_publication_material     'publCIF (Westrip, 2010)'
loop_
    _atom_site_type_symbol
    _atom_site_label
    _atom_site_fract_x
    _atom_site_fract_y
    _atom_site_fract_z
    _atom_site_U_iso_or_equiv
    _atom_site_adp_type
    _atom_site_calc_flag
    _atom_site_refinement_flags
    _atom_site_occupancy
    _atom_site_disorder_assembly
    _atom_site_disorder_group
    O O1 -0.0208(3) 1.13163(16) 0.16056(10) 0.0571(6) Uani d . 1 . .
    O O2 -0.1684(3) 1.0247(2) 0.22783(14) 0.0894(9) Uani d . 1 . .
    O O3 0.3885(2) 0.96800(17) 0.22120(10) 0.0540(5) Uani d . 1 . .
    O O4 0.4949(3) 1.19201(19) 0.37185(12) 0.0706(7) Uani d . 1 . .
    N N1 0.2135(3) 1.09315(19) 0.25521(13) 0.0513(6) Uani d . 1 . .
    N N2 0.3385(3) 1.09851(19) 0.30133(13) 0.0537(7) Uani d . 1 . .
    C C1 -0.1667(5) 1.2206(3) 0.2462(2) 0.0806(11) Uani d . 1 . .
    H H1A -0.2221 1.2060 0.2884 0.121 Uiso calc R 1 . .
    H H1B -0.2307 1.2627 0.2151 0.121 Uiso calc R 1 . .
    H H1C -0.0751 1.2622 0.2566 0.121 Uiso calc R 1 . .
    C C2 -0.1239(4) 1.1146(3) 0.21312(17) 0.0589(8) Uani d . 1 . .
    C C3 0.0343(4) 1.0375(2) 0.12550(15) 0.0488(7) Uani d . 1 . .
    C C4 -0.0388(4) 1.0074(3) 0.06492(16) 0.0618(9) Uani d . 1 . .
    H H4 -0.1250 1.0465 0.0497 0.074 Uiso calc R 1 . .
    C C5 0.0166(5) 0.9191(3) 0.02688(17) 0.0693(10) Uani d . 1 . .
    H H5 -0.0325 0.8978 -0.0140 0.083 Uiso calc R 1 . .
    C C6 0.1450(4) 0.8622(3) 0.04945(17) 0.0631(9) Uani d . 1 . .
    H H6 0.1821 0.8024 0.0238 0.076 Uiso calc R 1 . .
    C C7 0.2189(4) 0.8933(2) 0.10977(15) 0.0534(8) Uani d . 1 . .
    H H7 0.3055 0.8541 0.1244 0.064 Uiso calc R 1 . .
    C C8 0.1655(3) 0.9829(2) 0.14935(14) 0.0442(7) Uani d . 1 . .
    C C9 0.2499(3) 1.0175(2) 0.21116(15) 0.0451(7) Uani d . 1 . .
    C C10 0.3703(4) 1.1884(2) 0.34137(16) 0.0550(8) Uani d . 1 . .
    C C11 0.2494(5) 1.2753(3) 0.34728(19) 0.0733(10) Uani d . 1 . .
    H H11A 0.2971 1.3461 0.3556 0.110 Uiso calc R 1 . .
    H H11B 0.1818 1.2576 0.3852 0.110 Uiso calc R 1 . .
    H H11C 0.1913 1.2784 0.3048 0.110 Uiso calc R 1 . .
    C C12 0.4469(4) 1.0077(2) 0.28773(15) 0.0518(7) Uani d . 1 . .
    H H12 0.5521 1.0363 0.2827 0.062 Uiso calc R 1 . .
    C C13 0.4419(3) 0.9151(2) 0.34025(15) 0.0443(7) Uani d . 1 . .
    C C14 0.3338(4) 0.9088(3) 0.39249(16) 0.0534(8) Uani d . 1 . .
    H H14 0.2617 0.9654 0.3975 0.064 Uiso calc R 1 . .
    C C15 0.3307(4) 0.8198(3) 0.43733(16) 0.0562(8) Uani d . 1 . .
    H H15 0.2570 0.8177 0.4724 0.067 Uiso calc R 1 . .
    C C16 0.4350(3) 0.7333(2) 0.43137(15) 0.0463(7) Uani d . 1 . .
    C C17 0.5437(4) 0.7399(3) 0.37835(17) 0.0568(8) Uani d . 1 . .
    H H17 0.6146 0.6826 0.3728 0.068 Uiso calc R 1 . .
    C C18 0.5483(4) 0.8292(2) 0.33416(16) 0.0557(8) Uani d . 1 . .
    H H18 0.6234 0.8325 0.2997 0.067 Uiso calc R 1 . .
    C C19 0.4308(3) 0.6360(2) 0.47964(15) 0.0486(7) Uani d . 1 . .
    C C20 0.4008(4) 0.6501(3) 0.54999(17) 0.0651(9) Uani d . 1 . .
    H H20 0.3819 0.7210 0.5673 0.078 Uiso calc R 1 . .
    C C21 0.3985(5) 0.5602(3) 0.5946(2) 0.0803(12) Uani d . 1 . .
    H H21 0.3795 0.5708 0.6418 0.096 Uiso calc R 1 . .
    C C22 0.4242(5) 0.4550(3) 0.5693(2) 0.0804(12) Uani d . 1 . .
    H H22 0.4192 0.3942 0.5991 0.096 Uiso calc R 1 . .
    C C23 0.4573(5) 0.4395(3) 0.5002(2) 0.0758(11) Uani d . 1 . .
    H H23 0.4778 0.3685 0.4834 0.091 Uiso calc R 1 . .
    C C24 0.4601(4) 0.5292(3) 0.45577(18) 0.0610(8) Uani d . 1 . .
    H H24 0.4819 0.5181 0.4089 0.073 Uiso calc R 1 . .
loop_
    _atom_site_aniso_label
    _atom_site_aniso_U_11
    _atom_site_aniso_U_22
    _atom_site_aniso_U_33
    _atom_site_aniso_U_12
    _atom_site_aniso_U_13
    _atom_site_aniso_U_23
    O1 0.0657(14) 0.0503(12) 0.0552(12) 0.0078(10) 0.0035(11) 0.0030(10)
    O2 0.103(2) 0.0775(17) 0.0877(18) -0.0177(17) 0.0411(16) -0.0123(16)
    O3 0.0576(13) 0.0552(12) 0.0492(11) 0.0090(10) 0.0011(10) -0.0022(10)
    O4 0.0828(18) 0.0671(15) 0.0619(14) -0.0174(13) -0.0126(14) -0.0039(12)
    N1 0.0569(16) 0.0432(14) 0.0538(15) -0.0015(12) -0.0060(13) -0.0069(13)
    N2 0.0579(16) 0.0417(13) 0.0614(15) 0.0022(12) -0.0096(14) -0.0074(13)
    C1 0.080(3) 0.080(3) 0.082(3) 0.029(2) -0.003(2) -0.010(2)
    C2 0.0554(19) 0.067(2) 0.0539(19) 0.0090(17) 0.0042(17) -0.0071(18)
    C3 0.0570(18) 0.0457(16) 0.0438(16) -0.0027(15) 0.0071(15) 0.0039(14)
    C4 0.0587(19) 0.077(2) 0.0496(19) -0.0057(19) 0.0016(17) 0.0002(17)
    C5 0.072(2) 0.088(3) 0.0487(19) -0.020(2) 0.0041(18) -0.0086(19)
    C6 0.074(2) 0.061(2) 0.055(2) -0.0131(19) 0.0136(19) -0.0187(17)
    C7 0.0576(19) 0.0507(18) 0.0518(18) -0.0051(16) 0.0093(16) -0.0033(15)
    C8 0.0528(16) 0.0371(14) 0.0429(16) -0.0075(13) 0.0058(14) 0.0042(13)
    C9 0.0511(16) 0.0368(15) 0.0474(17) 0.0009(13) 0.0030(14) 0.0021(14)
    C10 0.077(2) 0.0436(17) 0.0445(17) -0.0122(17) -0.0019(18) 0.0036(14)
    C11 0.101(3) 0.0514(19) 0.067(2) 0.003(2) 0.000(2) -0.0150(18)
    C12 0.0507(16) 0.0515(18) 0.0532(18) -0.0041(15) -0.0030(15) -0.0049(15)
    C13 0.0403(15) 0.0447(15) 0.0480(16) -0.0029(13) -0.0015(14) -0.0043(14)
    C14 0.0498(18) 0.0476(18) 0.063(2) 0.0096(15) 0.0021(16) 0.0006(16)
    C15 0.0501(17) 0.0585(19) 0.0600(19) 0.0033(16) 0.0147(16) 0.0026(17)
    C16 0.0420(16) 0.0461(16) 0.0507(17) -0.0021(14) 0.0002(15) -0.0069(14)
    C17 0.0542(18) 0.0513(18) 0.0651(19) 0.0118(16) 0.0066(17) -0.0032(16)
    C18 0.0538(18) 0.0588(18) 0.0546(18) 0.0054(16) 0.0115(16) 0.0020(16)
    C19 0.0398(16) 0.0527(18) 0.0534(18) 0.0000(14) -0.0006(14) -0.0025(15)
    C20 0.074(2) 0.061(2) 0.059(2) 0.0033(18) 0.0058(19) -0.0022(18)
    C21 0.092(3) 0.087(3) 0.062(2) 0.006(2) 0.008(2) 0.012(2)
    C22 0.081(3) 0.076(3) 0.085(3) 0.007(2) 0.012(2) 0.030(2)
    C23 0.076(2) 0.057(2) 0.094(3) 0.0040(19) 0.012(2) 0.012(2)
    C24 0.062(2) 0.0540(19) 0.067(2) 0.0000(18) 0.0093(18) -0.0013(17)
loop_
    _geom_bond_atom_site_label_1
    _geom_bond_atom_site_label_2
    _geom_bond_site_symmetry_2
    _geom_bond_distance
    _geom_bond_publ_flag
    O1 C2 . 1.365(4) ?
    O1 C3 . 1.401(3) ?
    O2 C2 . 1.183(4) ?
    O3 C9 . 1.356(4) ?
    O3 C12 . 1.456(3) ?
    O4 C10 . 1.230(4) ?
    N1 C9 . 1.283(3) ?
    N1 N2 . 1.402(3) ?
    N2 C10 . 1.355(4) ?
    N2 C12 . 1.465(4) ?
    C1 C2 . 1.472(4) ?
    C1 H1A . 0.9600 ?
    C1 H1B . 0.9600 ?
    C1 H1C . 0.9600 ?
    C3 C4 . 1.374(4) ?
    C3 C8 . 1.392(4) ?
    C4 C5 . 1.377(5) ?
    C4 H4 . 0.9300 ?
    C5 C6 . 1.377(5) ?
    C5 H5 . 0.9300 ?
    C6 C7 . 1.376(4) ?
    C6 H6 . 0.9300 ?
    C7 C8 . 1.398(4) ?
    C7 H7 . 0.9300 ?
    C8 C9 . 1.456(4) ?
    C10 C11 . 1.485(5) ?
    C11 H11A . 0.9600 ?
    C11 H11B . 0.9600 ?
    C11 H11C . 0.9600 ?
    C12 C13 . 1.503(4) ?
    C12 H12 . 0.9800 ?
    C13 C14 . 1.376(4) ?
    C13 C18 . 1.390(4) ?
    C14 C15 . 1.374(4) ?
    C14 H14 . 0.9300 ?
    C15 C16 . 1.384(4) ?
    C15 H15 . 0.9300 ?
    C16 C17 . 1.391(4) ?
    C16 C19 . 1.494(4) ?
    C17 C18 . 1.370(4) ?
    C17 H17 . 0.9300 ?
    C18 H18 . 0.9300 ?
    C19 C20 . 1.387(4) ?
    C19 C24 . 1.387(4) ?
    C20 C21 . 1.381(5) ?
    C20 H20 . 0.9300 ?
    C21 C22 . 1.374(5) ?
    C21 H21 . 0.9300 ?
    C22 C23 . 1.371(5) ?
    C22 H22 . 0.9300 ?
    C23 C24 . 1.377(5) ?
    C23 H23 . 0.9300 ?
    C24 H24 . 0.9300 ?
loop_
    _geom_angle_atom_site_label_1
    _geom_angle_atom_site_label_2
    _geom_angle_atom_site_label_3
    _geom_angle_site_symmetry_1
    _geom_angle_site_symmetry_3
    _geom_angle
    _geom_angle_publ_flag
    C2 O1 C3 . . 117.3(2) ?
    C9 O3 C12 . . 106.9(2) ?
    C9 N1 N2 . . 105.1(2) ?
    C10 N2 N1 . . 123.6(3) ?
    C10 N2 C12 . . 124.4(3) ?
    N1 N2 C12 . . 110.4(2) ?
    C2 C1 H1A . . 109.5 ?
    C2 C1 H1B . . 109.5 ?
    H1A C1 H1B . . 109.5 ?
    C2 C1 H1C . . 109.5 ?
    H1A C1 H1C . . 109.5 ?
    H1B C1 H1C . . 109.5 ?
    O2 C2 O1 . . 121.9(3) ?
    O2 C2 C1 . . 127.3(3) ?
    O1 C2 C1 . . 110.8(3) ?
    C4 C3 C8 . . 122.1(3) ?
    C4 C3 O1 . . 117.6(3) ?
    C8 C3 O1 . . 120.1(3) ?
    C3 C4 C5 . . 119.5(3) ?
    C3 C4 H4 . . 120.3 ?
    C5 C4 H4 . . 120.3 ?
    C4 C5 C6 . . 119.9(3) ?
    C4 C5 H5 . . 120.1 ?
    C6 C5 H5 . . 120.1 ?
    C7 C6 C5 . . 120.5(3) ?
    C7 C6 H6 . . 119.8 ?
    C5 C6 H6 . . 119.8 ?
    C6 C7 C8 . . 120.9(3) ?
    C6 C7 H7 . . 119.6 ?
    C8 C7 H7 . . 119.6 ?
    C3 C8 C7 . . 117.1(3) ?
    C3 C8 C9 . . 123.0(3) ?
    C7 C8 C9 . . 119.9(3) ?
    N1 C9 O3 . . 115.8(3) ?
    N1 C9 C8 . . 128.2(3) ?
    O3 C9 C8 . . 115.9(2) ?
    O4 C10 N2 . . 118.5(3) ?
    O4 C10 C11 . . 124.0(3) ?
    N2 C10 C11 . . 117.5(3) ?
    C10 C11 H11A . . 109.5 ?
    C10 C11 H11B . . 109.5 ?
    H11A C11 H11B . . 109.5 ?
    C10 C11 H11C . . 109.5 ?
    H11A C11 H11C . . 109.5 ?
    H11B C11 H11C . . 109.5 ?
    O3 C12 N2 . . 100.2(2) ?
    O3 C12 C13 . . 109.7(2) ?
    N2 C12 C13 . . 114.4(2) ?
    O3 C12 H12 . . 110.7 ?
    N2 C12 H12 . . 110.7 ?
    C13 C12 H12 . . 110.7 ?
    C14 C13 C18 . . 118.2(3) ?
    C14 C13 C12 . . 123.4(3) ?
    C18 C13 C12 . . 118.3(3) ?
    C15 C14 C13 . . 120.9(3) ?
    C15 C14 H14 . . 119.5 ?
    C13 C14 H14 . . 119.5 ?
    C14 C15 C16 . . 121.4(3) ?
    C14 C15 H15 . . 119.3 ?
    C16 C15 H15 . . 119.3 ?
    C15 C16 C17 . . 117.4(3) ?
    C15 C16 C19 . . 121.5(3) ?
    C17 C16 C19 . . 121.1(3) ?
    C18 C17 C16 . . 121.3(3) ?
    C18 C17 H17 . . 119.4 ?
    C16 C17 H17 . . 119.4 ?
    C17 C18 C13 . . 120.7(3) ?
    C17 C18 H18 . . 119.6 ?
    C13 C18 H18 . . 119.6 ?
    C20 C19 C24 . . 118.0(3) ?
    C20 C19 C16 . . 120.9(3) ?
    C24 C19 C16 . . 121.0(3) ?
    C21 C20 C19 . . 120.8(3) ?
    C21 C20 H20 . . 119.6 ?
    C19 C20 H20 . . 119.6 ?
    C22 C21 C20 . . 119.9(3) ?
    C22 C21 H21 . . 120.1 ?
    C20 C21 H21 . . 120.1 ?
    C23 C22 C21 . . 120.2(3) ?
    C23 C22 H22 . . 119.9 ?
    C21 C22 H22 . . 119.9 ?
    C22 C23 C24 . . 119.8(3) ?
    C22 C23 H23 . . 120.1 ?
    C24 C23 H23 . . 120.1 ?
    C23 C24 C19 . . 121.1(3) ?
    C23 C24 H24 . . 119.4 ?
    C19 C24 H24 . . 119.4 ?
loop_
    _geom_torsion_atom_site_label_1
    _geom_torsion_atom_site_label_2
    _geom_torsion_atom_site_label_3
    _geom_torsion_atom_site_label_4
    _geom_torsion_site_symmetry_1
    _geom_torsion_site_symmetry_2
    _geom_torsion_site_symmetry_3
    _geom_torsion_site_symmetry_4
    _geom_torsion
    _geom_torsion_publ_flag
    C9 N1 N2 C10 . . . . 158.3(3) ?
    C9 N1 N2 C12 . . . . -8.2(3) ?
    C3 O1 C2 O2 . . . . -1.7(4) ?
    C3 O1 C2 C1 . . . . 178.1(3) ?
    C2 O1 C3 C4 . . . . 95.3(3) ?
    C2 O1 C3 C8 . . . . -89.4(3) ?
    C8 C3 C4 C5 . . . . 1.4(5) ?
    O1 C3 C4 C5 . . . . 176.6(3) ?
    C3 C4 C5 C6 . . . . -0.5(5) ?
    C4 C5 C6 C7 . . . . -0.2(5) ?
    C5 C6 C7 C8 . . . . 0.0(5) ?
    C4 C3 C8 C7 . . . . -1.6(4) ?
    O1 C3 C8 C7 . . . . -176.6(2) ?
    C4 C3 C8 C9 . . . . 176.3(3) ?
    O1 C3 C8 C9 . . . . 1.3(4) ?
    C6 C7 C8 C3 . . . . 0.9(4) ?
    C6 C7 C8 C9 . . . . -177.1(3) ?
    N2 N1 C9 O3 . . . . 0.1(3) ?
    N2 N1 C9 C8 . . . . -175.7(3) ?
    C12 O3 C9 N1 . . . . 7.9(3) ?
    C12 O3 C9 C8 . . . . -175.8(2) ?
    C3 C8 C9 N1 . . . . 6.3(4) ?
    C7 C8 C9 N1 . . . . -175.9(3) ?
    C3 C8 C9 O3 . . . . -169.5(2) ?
    C7 C8 C9 O3 . . . . 8.3(4) ?
    N1 N2 C10 O4 . . . . -168.8(3) ?
    C12 N2 C10 O4 . . . . -4.3(4) ?
    N1 N2 C10 C11 . . . . 12.9(4) ?
    C12 N2 C10 C11 . . . . 177.4(3) ?
    C9 O3 C12 N2 . . . . -11.5(3) ?
    C9 O3 C12 C13 . . . . 109.3(3) ?
    C10 N2 C12 O3 . . . . -154.2(3) ?
    N1 N2 C12 O3 . . . . 12.1(3) ?
    C10 N2 C12 C13 . . . . 88.5(3) ?
    N1 N2 C12 C13 . . . . -105.2(3) ?
    O3 C12 C13 C14 . . . . -104.7(3) ?
    N2 C12 C13 C14 . . . . 7.0(4) ?
    O3 C12 C13 C18 . . . . 72.7(3) ?
    N2 C12 C13 C18 . . . . -175.6(3) ?
    C18 C13 C14 C15 . . . . -0.1(4) ?
    C12 C13 C14 C15 . . . . 177.3(3) ?
    C13 C14 C15 C16 . . . . -0.5(5) ?
    C14 C15 C16 C17 . . . . 0.3(4) ?
    C14 C15 C16 C19 . . . . -179.4(3) ?
    C15 C16 C17 C18 . . . . 0.6(4) ?
    C19 C16 C17 C18 . . . . -179.7(3) ?
    C16 C17 C18 C13 . . . . -1.3(5) ?
    C14 C13 C18 C17 . . . . 1.0(4) ?
    C12 C13 C18 C17 . . . . -176.5(3) ?
    C15 C16 C19 C20 . . . . -39.6(4) ?
    C17 C16 C19 C20 . . . . 140.8(3) ?
    C15 C16 C19 C24 . . . . 141.8(3) ?
    C17 C16 C19 C24 . . . . -37.8(4) ?
    C24 C19 C20 C21 . . . . -0.7(5) ?
    C16 C19 C20 C21 . . . . -179.3(3) ?
    C19 C20 C21 C22 . . . . -0.8(6) ?
    C20 C21 C22 C23 . . . . 2.2(7) ?
    C21 C22 C23 C24 . . . . -2.0(6) ?
    C22 C23 C24 C19 . . . . 0.4(6) ?
    C20 C19 C24 C23 . . . . 0.9(5) ?
    C16 C19 C24 C23 . . . . 179.6(3) ?
