# Supplementary material for: 2-[4-Acetyl-5-(biphenyl-4-yl)-4,5-dihydro-1,3,4-oxadiazol-2-yl]phenyl acetate
Source: Acta Crystallogr Sect E Struct Rep Online. 2010 Mar 20;66(Pt 4):o878. doi: 10.1107/S1600536810009621 (PMC2984012; doi:10.1107/S1600536810009621)
Supplement: Supplementary file 2 [file e-66-0o878-Isup2.hkl]

# 
# h,k,l, Fc-squared, Fo-squared, sigma(Fo-squared) and status flag 
# 
data_I
_shelx_title '  P212121' 
_shelx_refln_list_code          4 
_shelx_F_calc_maximum      144.85 
_exptl_crystal_F_000       840.00 
_reflns_d_resolution_high  0.8411 
 
loop_ 
 _symmetry_equiv_pos_as_xyz 
 'x, y, z' 
 '-x+1/2, -y, z+1/2' 
 '-x, y+1/2, -z+1/2' 
 'x+1/2, -y+1/2, -z' 
 
_cell_length_a     8.6750 
_cell_length_b    12.0279 
_cell_length_c    19.2213 
_cell_angle_alpha  90.000 
_cell_angle_beta   90.000 
_cell_angle_gamma  90.000 
 
_shelx_F_squared_multiplier     1.000 
 
loop_ 
 _refln_index_h 
 _refln_index_k 
 _refln_index_l 
 _refln_F_squared_calc 
 _refln_F_squared_meas 
 _refln_F_squared_sigma 
 _refln_observed_status 
   2   0   0     9502.39     9869.63    120.00 o 
   4   0   0       68.73       64.11      6.13 o 
   6   0   0       77.39       68.43      7.97 o 
   8   0   0       98.71      102.45     11.19 o 
  10   0   0      171.43      193.88     16.33 o 
   1   1   0     4964.61     4838.12     42.28 o 
   2   1   0      892.08      780.46      9.80 o 
   3   1   0     4365.41     4118.06     38.84 o 
   4   1   0       30.84       36.26      5.93 o 
   5   1   0      372.82      385.45      9.30 o 
   6   1   0        0.16        2.26      3.44 o 
   7   1   0        0.44       -4.29      3.86 o 
   8   1   0      143.75      161.25      9.33 o 
   9   1   0        7.18        6.60      5.07 o 
  10   1   0       67.66       60.76      8.86 o 
   0   2   0    11254.17    11601.43    159.72 o 
   1   2   0      113.41       91.54      5.49 o 
   2   2   0      771.08      608.87      8.61 o 
   3   2   0        4.61        8.57      2.36 o 
   4   2   0       15.52        9.59      2.89 o 
   5   2   0      176.36      176.56      9.96 o 
   6   2   0       12.63       13.03      3.97 o 
   7   2   0       11.56        6.92      4.33 o 
   8   2   0        0.36       -6.11      4.07 o 
   9   2   0       15.56       13.77      5.60 o 
  10   2   0        7.28        2.92      6.21 o 
   1   3   0       18.58       19.78      2.10 o 
   2   3   0       73.40       77.40      4.90 o 
   3   3   0      296.06      300.75      6.86 o 
   4   3   0      158.13      158.26      6.32 o 
   5   3   0      723.79      795.51     13.88 o 
   6   3   0       10.40        9.80      3.77 o 
   7   3   0       92.43      100.36      7.35 o 
   8   3   0        3.99       -0.04      4.40 o 
   9   3   0        0.13       -7.18      4.79 o 
  10   3   0        0.00       -4.16      5.83 o 
   0   4   0      561.51      491.50     13.49 o 
   1   4   0     3188.20     3102.30     29.51 o 
   2   4   0       93.77       98.03      4.34 o 
   3   4   0       28.39       28.23      3.28 o 
   4   4   0      130.53      147.54      9.39 o 
   5   4   0      148.71      158.39      7.37 o 
   6   4   0       72.01       86.72      6.42 o 
   7   4   0       12.93        5.82      4.44 o 
   8   4   0        9.41        3.48      4.91 o 
   9   4   0        5.42       -0.11      6.32 o 
   1   5   0      721.81      741.32      9.96 o 
   2   5   0      117.91      115.30      4.90 o 
   3   5   0      511.41      520.46      9.82 o 
   4   5   0      140.72      144.73      6.71 o 
   5   5   0       13.28       15.76      3.74 o 
   6   5   0       15.86       13.46      4.07 o 
   7   5   0      150.96      140.99      8.62 o 
   8   5   0        0.08       -6.58      4.44 o 
   9   5   0        9.48       20.05      6.57 o 
   0   6   0       55.54       65.82      7.33 o 
   1   6   0        6.28        6.62      2.14 o 
   2   6   0      275.04      267.14      6.54 o 
   3   6   0      883.55      832.18     14.42 o 
   4   6   0       11.59       10.00      3.73 o 
   5   6   0       95.70      109.91      7.39 o 
   6   6   0        6.12        5.81      4.10 o 
   7   6   0       35.24       38.82      6.04 o 
   8   6   0       19.56       14.12      5.52 o 
   9   6   0        6.53       11.80      6.62 o 
   1   7   0       16.16       16.56      3.93 o 
   2   7   0       22.49       17.57      3.02 o 
   3   7   0      236.77      231.12      7.45 o 
   4   7   0        9.21       11.24      3.62 o 
   5   7   0       21.23       12.22      4.39 o 
   6   7   0       41.35       31.65      5.82 o 
   7   7   0       64.66       60.86      7.59 o 
   8   7   0       10.29        1.28      6.34 o 
   0   8   0      306.61      332.50     15.18 o 
   1   8   0      207.20      219.83     10.45 o 
   2   8   0       13.79        8.42      3.18 o 
   3   8   0      112.88      104.17      5.92 o 
   4   8   0        5.16        5.50      3.57 o 
   5   8   0        4.69        7.37      4.17 o 
   6   8   0       37.77       28.69      5.40 o 
   7   8   0        6.23        8.35      4.92 o 
   8   8   0        3.25        2.52      5.68 o 
   1   9   0       76.41       81.70      7.62 o 
   2   9   0        2.84        1.09      6.34 o 
   3   9   0        1.28        1.56      4.27 o 
   4   9   0      175.53      210.17     11.86 o 
   5   9   0       55.14       61.85      8.32 o 
   6   9   0       15.09       14.76      6.13 o 
   7   9   0        8.51        7.45      6.09 o 
   8   9   0       13.32        9.41      7.78 o 
   0  10   0      117.16      131.37     13.77 o 
   1  10   0        4.50        9.02      5.25 o 
   2  10   0      363.69      372.30     13.37 o 
   3  10   0        0.77        2.57      4.92 o 
   4  10   0       12.96       15.08      5.86 o 
   5  10   0        2.70       -2.42      4.98 o 
   6  10   0       71.94       76.58      9.01 o 
   7  10   0       71.21       76.97     11.07 o 
   1  11   0      647.89      683.20     18.78 o 
   2  11   0      111.79      108.70      9.77 o 
   3  11   0       16.49       14.92      5.81 o 
   4  11   0       70.16       65.66      8.27 o 
   5  11   0       14.12       14.83      6.20 o 
   6  11   0        6.68       10.59      6.64 o 
   0  12   0        4.22        5.29      8.12 o 
   1  12   0        2.22       -0.05      5.61 o 
   2  12   0        5.53        8.47      5.65 o 
   3  12   0        3.95        0.52      5.51 o 
   4  12   0        0.15       -1.27      5.41 o 
   5  12   0       25.34       22.53      7.13 o 
   1  13   0       20.62       11.92      7.64 o 
   2  13   0        2.42       -9.37      6.25 o 
   3  13   0        0.03        0.98      6.02 o 
   4  13   0        0.32        0.06      6.20 o 
   0  14   0       36.67       18.68     13.75 o 
   1  14   0        6.65        2.49      7.50 o 
   2  14   0        4.96        6.46      6.32 o 
   1   0   1      880.18      808.46     10.35 o 
   2   0   1    20982.58    23116.45    248.66 o 
   3   0   1     2016.64     2002.06     21.34 o 
   4   0   1      270.12      258.28      6.86 o 
   5   0   1      573.29      553.52     11.06 o 
   6   0   1       95.24      104.27      6.50 o 
   7   0   1        5.36       11.21      4.73 o 
   8   0   1       11.59       13.11      5.05 o 
   9   0   1       98.75       98.21      9.21 o 
  10   0   1       40.77       41.94     10.46 o 
   0   1   1     1520.19     1445.72     13.98 o 
   1   1   1      682.75      638.18      5.54 o 
   2   1   1    10864.46    10904.52     72.26 o 
   3   1   1      327.27      309.52      4.90 o 
   4   1   1      490.80      495.37      6.71 o 
   5   1   1     1333.61     1356.47     13.31 o 
   6   1   1      349.50      342.95      7.66 o 
   7   1   1      190.25      201.42      6.69 o 
   8   1   1      173.53      181.12      6.89 o 
   9   1   1       14.43       13.59      3.88 o 
  10   1   1       16.12       22.67      5.07 o 
   0   2   1     2250.24     2202.16     19.99 o 
   1   2   1     2923.71     2786.73     21.63 o 
   2   2   1      461.33      453.21      5.39 o 
   3   2   1     1087.08     1048.44     10.47 o 
   4   2   1      452.38      430.29      6.66 o 
   5   2   1      297.74      372.69      6.48 o 
   6   2   1      344.00      339.39      7.42 o 
   7   2   1       25.36       25.78      3.56 o 
   8   2   1       67.33       73.90      5.08 o 
   9   2   1        1.54       -0.46      3.45 o 
  10   2   1        6.50        6.89      4.38 o 
   0   3   1       61.76       61.54      2.74 o 
   1   3   1     1015.03      915.00      7.92 o 
   2   3   1      119.85      124.54      3.28 o 
   3   3   1      843.79      798.16      8.75 o 
   4   3   1      278.16      265.26      5.08 o 
   5   3   1      182.86      194.95      5.58 o 
   6   3   1       17.39       22.35      3.04 o 
   7   3   1       86.80       79.99      4.83 o 
   8   3   1       47.09       60.62      5.02 o 
   9   3   1       16.50       16.52      4.26 o 
  10   3   1        0.03       -3.76      4.02 o 
   0   4   1        5.37        5.74      1.30 o 
   1   4   1      499.74      464.05      5.25 o 
   2   4   1     1463.48     1405.23     12.18 o 
   3   4   1     2068.19     2166.02     17.79 o 
   4   4   1      272.80      302.84      5.59 o 
   5   4   1      210.92      227.22      5.78 o 
   6   4   1       14.66       12.47      2.84 o 
   7   4   1       49.16       51.04      4.21 o 
   8   4   1       16.84       13.71      3.64 o 
   9   4   1       91.42      100.44      6.47 o 
   0   5   1       13.40        9.10      2.83 o 
   1   5   1      110.63      121.58      2.82 o 
   2   5   1       38.31       32.70      2.17 o 
   3   5   1      418.07      411.00      9.35 o 
   4   5   1       97.32       95.65      4.13 o 
   5   5   1      202.63      189.45      5.72 o 
   6   5   1       24.84       23.89      3.21 o 
   7   5   1        4.38        0.95      2.97 o 
   8   5   1       60.62       52.34      4.97 o 
   9   5   1       16.56       23.58      4.74 o 
   0   6   1       37.30       48.17      4.70 o 
   1   6   1      355.56      381.86      5.15 o 
   2   6   1       18.80       17.12      2.02 o 
   3   6   1       15.39       15.42      2.18 o 
   4   6   1      247.89      240.72      6.34 o 
   5   6   1       81.23       90.60      4.62 o 
   6   6   1       72.84       68.95      4.42 o 
   7   6   1       19.96       17.15      3.53 o 
   8   6   1       19.49       20.50      4.13 o 
   9   6   1       55.59       53.34      5.87 o 
   0   7   1        3.73        0.40      3.05 o 
   1   7   1      150.66      126.92      5.74 o 
   2   7   1      310.96      302.58      5.09 o 
   3   7   1       93.49       87.08      3.75 o 
   4   7   1      109.70      105.42      4.47 o 
   5   7   1      164.24      160.80      5.99 o 
   6   7   1       18.26       16.04      3.43 o 
   7   7   1        4.82        4.32      3.48 o 
   8   7   1       24.13       20.90      4.61 o 
   0   8   1       33.57       40.06      5.35 o 
   1   8   1      360.00      333.85      9.23 o 
   2   8   1       62.16       68.39      4.29 o 
   3   8   1      103.79      102.35      4.12 o 
   4   8   1      343.74      340.38      7.51 o 
   5   8   1       20.00       14.22      3.12 o 
   6   8   1       46.68       38.25      3.97 o 
   7   8   1       74.58       70.14      5.44 o 
   8   8   1       20.07       19.20      4.94 o 
   0   9   1      412.94      388.96     17.10 o 
   1   9   1      265.05      245.66      8.41 o 
   2   9   1      581.57      570.28     12.40 o 
   3   9   1       67.55       77.19      7.41 o 
   4   9   1      210.77      215.65      9.78 o 
   5   9   1      125.26      119.82      6.87 o 
   6   9   1       29.40       33.62      5.05 o 
   7   9   1        0.89       -1.38      4.20 o 
   8   9   1       59.49       59.76     10.13 o 
   0  10   1      263.21      272.18     17.80 o 
   1  10   1      164.87      176.80      7.70 o 
   2  10   1      175.90      193.01      8.14 o 
   3  10   1      111.25      115.77      6.62 o 
   4  10   1      148.81      151.76      7.64 o 
   5  10   1        0.22       -5.01      3.34 o 
   6  10   1        0.78        3.34      4.05 o 
   7  10   1       41.50       46.21      6.35 o 
   0  11   1       28.82       25.88      6.64 o 
   1  11   1      392.88      408.71     11.23 o 
   2  11   1       19.04       16.18      4.24 o 
   3  11   1       37.38       35.89      4.89 o 
   4  11   1       38.20       32.26      4.99 o 
   5  11   1       13.38        8.47      4.34 o 
   6  11   1        3.24       -2.07      4.42 o 
   0  12   1       76.99       68.99      8.55 o 
   1  12   1      112.92      105.41      7.49 o 
   2  12   1       28.18       30.85      4.93 o 
   3  12   1       22.74       19.47      4.62 o 
   4  12   1       27.42       20.81      4.79 o 
   5  12   1        3.57        4.08      4.23 o 
   0  13   1       13.33        9.43      6.55 o 
   1  13   1       18.28       16.98      4.97 o 
   2  13   1       10.97        3.51      4.10 o 
   3  13   1        2.93        0.94      4.17 o 
   4  13   1       11.97        6.65      4.65 o 
   0  14   1        2.12        5.70      6.85 o 
   1  14   1       11.08       14.31      5.38 o 
   2  14   1       21.86       23.06      5.26 o 
   0   0   2     1988.11     1878.30     29.93 o 
   1   0   2      293.05      258.35      3.77 o 
   2   0   2    11224.37    11366.23    102.80 o 
   3   0   2       90.23       91.63      4.82 o 
   4   0   2      183.71      210.32      7.28 o 
   5   0   2       16.64       10.85      3.41 o 
   6   0   2       36.18       31.10      4.50 o 
   7   0   2      168.29      141.24      8.11 o 
   8   0   2       75.47       67.38      6.84 o 
   9   0   2        0.22       -0.27      4.88 o 
  10   0   2        0.03       -6.51      5.56 o 
   0   1   2      800.72      728.44      7.55 o 
   1   1   2     2972.86     2857.42     18.03 o 
   2   1   2     3994.38     3787.27     26.27 o 
   3   1   2     2417.89     2448.86     17.82 o 
   4   1   2      967.22      977.04      9.90 o 
   5   1   2     1466.95     1450.14     14.72 o 
   6   1   2       60.30       63.18      4.08 o 
   7   1   2      283.32      278.14      7.37 o 
   8   1   2       63.90       69.79      4.86 o 
   9   1   2      123.57      124.48      6.81 o 
  10   1   2       19.50       22.69      5.05 o 
   0   2   2      792.63      841.32      9.89 o 
   1   2   2     8273.20     8258.50     51.77 o 
   2   2   2     3358.60     3300.57     22.75 o 
   3   2   2      132.21      128.70      3.50 o 
   4   2   2      703.83      655.62      7.91 o 
   5   2   2       53.17       55.71      3.30 o 
   6   2   2       74.49       70.04      4.04 o 
   7   2   2      159.82      161.22      6.49 o 
   8   2   2        1.38        1.19      2.79 o 
   9   2   2       25.95       25.59      4.56 o 
  10   2   2        1.83       -2.08      4.23 o 
   0   3   2     4090.41     3917.50     35.15 o 
   1   3   2     2699.10     2523.27     18.01 o 
   2   3   2      629.72      650.52      8.29 o 
   3   3   2      347.68      335.12      5.11 o 
   4   3   2       82.14       87.49      3.56 o 
   5   3   2      273.10      274.57      5.76 o 
   6   3   2      275.73      284.05      6.69 o 
   7   3   2       29.89       26.16      3.60 o 
   8   3   2        9.73        3.97      3.23 o 
   9   3   2       60.71       54.12      5.30 o 
  10   3   2        7.54       -1.20      4.30 o 
   0   4   2     1565.91     1439.18     15.47 o 
   1   4   2        3.86        3.72      1.21 o 
   2   4   2      794.82      753.88      8.08 o 
   3   4   2      318.08      305.83      5.77 o 
   4   4   2      198.96      213.40      4.92 o 
   5   4   2      134.28      147.84      5.10 o 
   6   4   2       23.41       18.06      2.99 o 
   7   4   2       55.84       52.04      4.31 o 
   8   4   2        2.84       -1.62      3.37 o 
   9   4   2       44.50       52.22      5.34 o 
   0   5   2      143.44      163.55      5.78 o 
   1   5   2      794.37      835.31      8.64 o 
   2   5   2      668.27      646.61      7.29 o 
   3   5   2      851.86      877.50     10.43 o 
   4   5   2      656.19      650.13      9.02 o 
   5   5   2      171.39      167.49      5.47 o 
   6   5   2        4.39        6.42      2.82 o 
   7   5   2       44.60       45.95      4.24 o 
   8   5   2       63.91       61.93      5.48 o 
   9   5   2       35.38       33.37      4.83 o 
   0   6   2        8.08        6.48      1.71 o 
   1   6   2      472.58      449.00      5.64 o 
   2   6   2      724.50      738.34      8.59 o 
   3   6   2      120.45      123.15      4.20 o 
   4   6   2      341.08      373.91     12.12 o 
   5   6   2       29.36       32.44      3.46 o 
   6   6   2       65.17       67.17      4.57 o 
   7   6   2       14.91        9.63      3.59 o 
   8   6   2        4.98       -0.09      3.60 o 
   9   6   2        0.49        1.80      4.01 o 
   0   7   2     1392.74     1340.57     21.88 o 
   1   7   2      422.38      419.96      6.62 o 
   2   7   2       81.51       88.36      3.54 o 
   3   7   2       58.02       55.07      3.21 o 
   4   7   2      114.91      112.10      4.59 o 
   5   7   2       57.44       57.08      5.62 o 
   6   7   2      204.88      200.37      7.21 o 
   7   7   2       16.84       12.13      3.73 o 
   8   7   2        1.52        0.25      3.97 o 
   0   8   2      216.76      223.89     10.48 o 
   1   8   2      104.54       96.75      5.49 o 
   2   8   2       24.79       24.44      2.89 o 
   3   8   2      154.10      157.51      4.86 o 
   4   8   2      165.74      162.35      5.59 o 
   5   8   2      164.86      156.62      5.95 o 
   6   8   2       90.92       80.50      5.28 o 
   7   8   2       28.11       27.14      4.60 o 
   8   8   2        9.17        7.08      4.32 o 
   0   9   2      829.42      804.96     17.95 o 
   1   9   2        2.21        0.41      3.02 o 
   2   9   2       11.90       10.49      3.54 o 
   3   9   2       37.77       39.80      4.39 o 
   4   9   2       90.10       80.07      5.71 o 
   5   9   2       37.20       40.05      4.80 o 
   6   9   2      157.77      160.89      8.80 o 
   7   9   2       21.24       27.60      5.28 o 
   0  10   2      582.33      588.68     16.32 o 
   1  10   2      284.13      286.28     13.94 o 
   2  10   2        2.45       -0.69      3.56 o 
   3  10   2      289.36      298.06     10.09 o 
   4  10   2       44.56       36.01      4.69 o 
   5  10   2       17.70       21.78      4.36 o 
   6  10   2       11.94       11.08      4.80 o 
   7  10   2       30.69       34.80      5.97 o 
   0  11   2      776.52      772.64     19.73 o 
   1  11   2      135.23      130.53      7.70 o 
   2  11   2      101.54      107.78      8.01 o 
   3  11   2      120.39      131.43      7.34 o 
   4  11   2       15.47       16.87      4.42 o 
   5  11   2        5.84        1.25      3.88 o 
   6  11   2       25.52       30.07      5.70 o 
   0  12   2        9.07       -2.62      6.61 o 
   1  12   2       21.77       21.45      4.99 o 
   2  12   2        1.56        2.05      3.82 o 
   3  12   2       12.43        9.30      4.75 o 
   4  12   2       38.75       43.49      5.56 o 
   5  12   2        4.46       10.50      5.01 o 
   0  13   2        1.46        7.99      6.43 o 
   1  13   2       49.00       48.74      5.76 o 
   2  13   2       12.23       15.96      4.53 o 
   3  13   2        1.44       -1.66      4.18 o 
   4  13   2        2.84        7.05      4.42 o 
   0  14   2       21.90       16.61      8.59 o 
   1  14   2        6.50        2.00      4.97 o 
   1   0   3      227.40      196.29      3.99 o 
   2   0   3     1153.26     1150.26     12.89 o 
   3   0   3      506.07      497.83      8.32 o 
   4   0   3     1558.22     1564.51     19.26 o 
   5   0   3     1009.06      936.85     16.38 o 
   6   0   3       61.81       49.78      5.17 o 
   7   0   3        0.07       -1.30      2.89 o 
   8   0   3        0.31       -0.52      4.54 o 
   9   0   3       54.99       55.84      7.95 o 
  10   0   3       10.77        9.36      6.56 o 
   0   1   3      107.19      107.49      3.24 o 
   1   1   3    14021.23    14660.64    135.48 o 
   2   1   3     3920.92     3641.42     24.87 o 
   3   1   3      388.52      367.04      5.33 o 
   4   1   3      121.04      126.44      4.19 o 
   5   1   3      172.19      170.09      5.06 o 
   6   1   3       36.30       35.47      3.25 o 
   7   1   3       87.02       94.95      4.97 o 
   8   1   3       35.58       36.75      4.18 o 
   9   1   3      129.69      117.87      7.20 o 
  10   1   3       11.28        8.50      5.18 o 
   0   2   3    11031.33    11134.52    100.16 o 
   1   2   3    12410.97    13056.80     77.39 o 
   2   2   3     7026.04     7243.08     46.35 o 
   3   2   3      564.62      553.26      6.43 o 
   4   2   3      350.41      326.93      5.53 o 
   5   2   3      207.86      224.96      5.55 o 
   6   2   3      275.23      274.31      6.62 o 
   7   2   3       29.25       26.31      3.59 o 
   8   2   3       43.16       46.10      4.72 o 
   9   2   3       36.62       41.85      4.99 o 
  10   2   3       13.46       12.23      4.81 o 
   0   3   3     5087.26     5062.82     44.85 o 
   1   3   3     4939.20     4915.53     33.55 o 
   2   3   3     1823.63     1780.43     14.98 o 
   3   3   3     1219.09     1229.82     11.57 o 
   4   3   3      465.43      475.52      6.80 o 
   5   3   3      160.07      152.47      5.02 o 
   6   3   3        3.88        2.44      2.51 o 
   7   3   3      135.56      131.76      5.78 o 
   8   3   3       26.58       26.10      4.18 o 
   9   3   3       43.53       40.14      4.99 o 
   0   4   3      539.91      497.18      7.58 o 
   1   4   3      262.77      281.04      4.08 o 
   2   4   3      299.74      302.55      5.08 o 
   3   4   3      136.65      140.28      4.01 o 
   4   4   3      479.89      454.33      8.85 o 
   5   4   3      121.06      125.26      4.78 o 
   6   4   3       14.70       14.21      3.48 o 
   7   4   3       41.44       40.79      4.06 o 
   8   4   3       19.06       23.08      4.12 o 
   9   4   3       20.69       19.24      4.75 o 
   0   5   3       90.49       95.71      3.76 o 
   1   5   3      421.89      409.44      5.28 o 
   2   5   3      252.26      234.31      4.92 o 
   3   5   3      127.77      133.89      4.81 o 
   4   5   3       15.14       16.29      2.38 o 
   5   5   3      210.67      210.35      6.15 o 
   6   5   3       52.28       58.96      4.12 o 
   7   5   3       29.22       27.27      4.04 o 
   8   5   3       14.74       11.76      3.88 o 
   9   5   3        7.61       11.90      4.22 o 
   0   6   3     1509.58     1485.23     17.30 o 
   1   6   3      308.86      301.04      4.90 o 
   2   6   3      827.43      868.89      9.64 o 
   3   6   3      295.55      300.38      5.81 o 
   4   6   3        6.58        8.35      2.05 o 
   5   6   3      195.90      189.77      6.04 o 
   6   6   3       10.76        9.00      2.97 o 
   7   6   3       40.42       33.42      4.56 o 
   8   6   3        5.66        2.20      3.83 o 
   9   6   3       33.67       40.31      5.51 o 
   0   7   3      280.10      272.26      7.24 o 
   1   7   3      413.17      435.53      6.24 o 
   2   7   3      578.44      578.33      7.44 o 
   3   7   3       62.80       62.78      3.34 o 
   4   7   3       82.70       83.50      4.39 o 
   5   7   3       21.34       16.68      3.17 o 
   6   7   3       39.07       35.79      4.12 o 
   7   7   3        0.68        3.25      3.36 o 
   8   7   3        5.81        4.26      3.70 o 
   0   8   3      511.47      516.53     13.74 o 
   1   8   3       15.43       16.19      2.72 o 
   2   8   3       68.17       70.58      3.68 o 
   3   8   3       17.34       18.79      2.62 o 
   4   8   3       44.34       47.78      3.61 o 
   5   8   3      106.48      106.32      5.08 o 
   6   8   3       22.87       20.38      4.02 o 
   7   8   3       15.10        8.62      4.02 o 
   8   8   3        1.74        3.49      4.11 o 
   0   9   3        9.65        5.28      4.34 o 
   1   9   3      131.12      133.00      6.81 o 
   2   9   3      288.00      283.79      8.92 o 
   3   9   3      168.08      164.87      7.26 o 
   4   9   3       37.47       45.49      4.77 o 
   5   9   3       74.58       67.73      7.94 o 
   6   9   3       64.19       68.40      6.44 o 
   7   9   3        7.02        9.61      4.81 o 
   0  10   3       55.85       54.05      6.98 o 
   1  10   3       47.45       56.62      5.53 o 
   2  10   3      560.57      560.17     12.33 o 
   3  10   3       67.03       67.63      6.35 o 
   4  10   3       16.38       19.77      4.01 o 
   5  10   3       58.21       55.95      5.51 o 
   6  10   3       17.76       15.67      4.97 o 
   7  10   3       12.26        9.98      5.51 o 
   0  11   3      188.96      215.87     12.49 o 
   1  11   3       15.01       12.23      3.95 o 
   2  11   3      108.57      114.86      7.46 o 
   3  11   3       99.41       97.65      6.68 o 
   4  11   3       17.02       11.60      4.36 o 
   5  11   3       43.61       61.11      6.51 o 
   6  11   3        9.69       10.54      5.33 o 
   0  12   3       71.88       84.06     12.02 o 
   1  12   3      123.07      117.87      7.35 o 
   2  12   3      117.15      113.58      7.91 o 
   3  12   3       20.86       23.31      4.71 o 
   4  12   3        9.43        8.26      4.23 o 
   5  12   3       34.42       36.41      5.89 o 
   0  13   3       20.53       28.11     13.47 o 
   1  13   3       88.32       94.71      7.05 o 
   2  13   3        7.73        8.08      4.26 o 
   3  13   3       21.47       21.75      5.01 o 
   4  13   3        8.69        3.79      4.93 o 
   0  14   3       46.76       41.28      9.97 o 
   1  14   3        8.81        4.97      4.64 o 
   0   0   4       78.55       97.80      3.83 o 
   1   0   4     1682.21     1595.21     15.64 o 
   2   0   4     1246.44     1266.30     20.17 o 
   3   0   4      202.41      190.35      5.57 o 
   4   0   4      935.92      967.89     15.27 o 
   5   0   4      276.30      269.83      8.69 o 
   6   0   4       82.79       76.84      5.85 o 
   7   0   4       29.62       24.92      4.95 o 
   8   0   4        4.26        2.89      5.14 o 
   9   0   4        0.10       -3.10      5.09 o 
  10   0   4        3.97       12.19      6.73 o 
   0   1   4        4.73        4.36      1.38 o 
   1   1   4     3818.05     3638.98     29.72 o 
   2   1   4     2764.88     2627.82     25.29 o 
   3   1   4      750.38      711.36      8.60 o 
   4   1   4      874.37      827.89      8.96 o 
   5   1   4      121.18      138.02      4.57 o 
   6   1   4      140.04      156.00      5.75 o 
   7   1   4      289.68      299.53      8.31 o 
   8   1   4      126.05      116.03      6.71 o 
   9   1   4       11.35        6.01      4.25 o 
  10   1   4       37.24       42.37      5.80 o 
   0   2   4     5667.56     5453.93     58.31 o 
   1   2   4      458.83      429.06      4.93 o 
   2   2   4     2431.52     2415.67     16.99 o 
   3   2   4     1369.89     1360.57     12.40 o 
   4   2   4     1103.85     1147.41     12.34 o 
   5   2   4       22.78       25.45      2.68 o 
   6   2   4      153.59      169.59      5.70 o 
   7   2   4       80.66       79.68      4.77 o 
   8   2   4       38.90       35.93      4.46 o 
   9   2   4      152.99      154.04      7.99 o 
  10   2   4        0.51        2.23      4.28 o 
   0   3   4      268.09      290.12      5.99 o 
   1   3   4      981.11      943.90      8.16 o 
   2   3   4     1492.95     1393.89     11.37 o 
   3   3   4      340.90      322.20      5.39 o 
   4   3   4      876.33      901.55      9.77 o 
   5   3   4       82.85       82.36      3.93 o 
   6   3   4       39.11       33.91      3.35 o 
   7   3   4      288.48      289.99      8.34 o 
   8   3   4      157.87      166.75      7.23 o 
   9   3   4       19.34       22.33      4.42 o 
   0   4   4        1.92       -0.40      1.61 o 
   1   4   4     1917.39     1895.17     14.92 o 
   2   4   4      585.67      608.15      7.69 o 
   3   4   4     1416.20     1423.50     13.11 o 
   4   4   4        5.33        6.02      2.07 o 
   5   4   4      122.36      117.22      4.64 o 
   6   4   4       35.61       33.56      3.43 o 
   7   4   4       96.35      104.64      5.70 o 
   8   4   4       10.76        8.71      3.72 o 
   9   4   4       42.72       48.61      5.27 o 
   0   5   4      130.29      139.34      4.70 o 
   1   5   4      216.24      195.86      3.88 o 
   2   5   4     2539.52     2629.38     22.60 o 
   3   5   4       96.80      106.53      4.02 o 
   4   5   4      131.83      149.63      4.73 o 
   5   5   4      243.46      250.26      6.34 o 
   6   5   4       73.95       76.46      4.78 o 
   7   5   4      119.91      128.57      6.26 o 
   8   5   4        7.78       10.81      3.81 o 
   9   5   4        4.53        4.54      4.02 o 
   0   6   4       16.63       23.81      2.73 o 
   1   6   4     2094.20     2122.12     16.70 o 
   2   6   4       41.86       38.49      2.65 o 
   3   6   4       84.37       82.28      3.75 o 
   4   6   4       67.39       62.44      3.52 o 
   5   6   4       53.02       61.22      3.91 o 
   6   6   4      166.95      163.06      6.60 o 
   7   6   4       72.56       79.97      5.43 o 
   8   6   4       21.47       27.18      4.67 o 
   9   6   4       20.58       14.02      5.14 o 
   0   7   4       88.74      100.34      4.37 o 
   1   7   4       20.32       16.77      2.02 o 
   2   7   4      124.54      126.26      4.28 o 
   3   7   4       69.89       68.59      3.45 o 
   4   7   4        3.17        1.59      2.31 o 
   5   7   4       28.17       28.41      3.34 o 
   6   7   4      247.88      258.85      8.13 o 
   7   7   4       52.85       57.87      4.94 o 
   8   7   4       13.41       12.89      4.89 o 
   0   8   4       99.43       91.98      5.44 o 
   1   8   4       60.38       56.35      3.73 o 
   2   8   4       51.83       45.27      3.18 o 
   3   8   4      132.32      131.80      4.75 o 
   4   8   4      255.55      238.74      6.27 o 
   5   8   4       88.99       91.23      4.83 o 
   6   8   4       18.72       19.03      3.98 o 
   7   8   4       56.33       60.60      5.53 o 
   8   8   4       15.52       12.80      4.66 o 
   0   9   4       78.58       87.24      7.71 o 
   1   9   4      209.10      210.46      7.81 o 
   2   9   4      115.03      114.18      6.16 o 
   3   9   4      161.02      145.40      6.86 o 
   4   9   4      106.97      113.12      7.02 o 
   5   9   4       85.99       92.99      6.85 o 
   6   9   4        3.16        5.60      4.19 o 
   7   9   4       35.69       33.10      8.47 o 
   0  10   4        3.67        2.91      4.78 o 
   1  10   4        6.13        0.71      3.31 o 
   2  10   4      106.99      105.08      6.38 o 
   3  10   4      150.09      135.68      7.09 o 
   4  10   4       20.30       15.17      4.01 o 
   5  10   4        1.07       -0.38      3.99 o 
   6  10   4       18.31       19.92      5.60 o 
   7  10   4        8.10       13.29      5.65 o 
   0  11   4      161.23      171.49     11.35 o 
   1  11   4      108.14      103.59      6.62 o 
   2  11   4       56.02       51.97      5.68 o 
   3  11   4        4.11        1.30      3.57 o 
   4  11   4        6.17        1.33      3.65 o 
   5  11   4       68.19       67.61      7.35 o 
   6  11   4        1.37        1.29      4.79 o 
   0  12   4        4.20        1.50      6.60 o 
   1  12   4       12.01       19.97      4.60 o 
   2  12   4       17.52       17.72      4.79 o 
   3  12   4       39.20       38.46      5.24 o 
   4  12   4       59.18       55.02      6.55 o 
   5  12   4        3.15       10.80      5.47 o 
   0  13   4       24.96       13.40      7.71 o 
   1  13   4        7.70       11.18      4.60 o 
   2  13   4       31.69       35.68      5.95 o 
   3  13   4       38.33       31.48      5.33 o 
   0  14   4       19.18       19.67      7.43 o 
   1  14   4        2.91        0.98      4.71 o 
   1   0   5     3169.08     2850.09     26.40 o 
   2   0   5     1982.51     1888.58     21.68 o 
   3   0   5      748.29      697.72     10.23 o 
   4   0   5      429.90      444.37      9.70 o 
   5   0   5        1.64        4.57      2.96 o 
   6   0   5      113.92      108.93      6.56 o 
   7   0   5        3.17        7.62      4.29 o 
   8   0   5       48.86       41.93      7.07 o 
   9   0   5       10.85        9.46      6.65 o 
  10   0   5        5.73        1.37      6.37 o 
   0   1   5      211.60      201.37      4.17 o 
   1   1   5     4382.42     4049.20     50.10 o 
   2   1   5     1189.69     1101.79     10.41 o 
   3   1   5      682.32      664.65      6.98 o 
   4   1   5      208.27      228.07      5.05 o 
   5   1   5       37.99       41.55      2.99 o 
   6   1   5      140.96      150.15      5.32 o 
   7   1   5       52.09       48.05      4.32 o 
   8   1   5       18.35       20.74      4.39 o 
   9   1   5       13.72        8.95      4.31 o 
  10   1   5        4.81        3.23      4.43 o 
   0   2   5       18.20       16.86      1.98 o 
   1   2   5     2360.33     2238.42     17.64 o 
   2   2   5     1821.02     1764.55     15.05 o 
   3   2   5      818.50      784.80      9.14 o 
   4   2   5      159.75      151.30      4.56 o 
   5   2   5      298.32      291.10      7.50 o 
   6   2   5      461.27      464.86      8.67 o 
   7   2   5      123.19      119.57      6.23 o 
   8   2   5      194.11      202.49      8.39 o 
   9   2   5        3.52        3.23      3.98 o 
   0   3   5      373.35      353.43      7.77 o 
   1   3   5     1789.54     1826.33     13.62 o 
   2   3   5     1805.43     1839.71     14.15 o 
   3   3   5      287.36      288.31      5.05 o 
   4   3   5       82.23       80.29      3.57 o 
   5   3   5      257.96      247.14      5.69 o 
   6   3   5      241.29      231.35      6.39 o 
   7   3   5       71.53       71.86      4.97 o 
   8   3   5       31.51       33.02      4.31 o 
   9   3   5        9.11        4.76      4.24 o 
   0   4   5     3626.81     3746.42     38.47 o 
   1   4   5      264.21      287.36      5.96 o 
   2   4   5       69.63       79.15      2.98 o 
   3   4   5      341.98      363.42      6.17 o 
   4   4   5       33.96       33.50      2.70 o 
   5   4   5      235.26      235.08      6.35 o 
   6   4   5       93.68       94.78      5.03 o 
   7   4   5       30.52       35.79      4.10 o 
   8   4   5        3.07        5.67      3.54 o 
   9   4   5        0.93       -0.70      4.37 o 
   0   5   5     3360.72     3603.58     38.60 o 
   1   5   5      246.81      264.54      4.53 o 
   2   5   5     2869.96     2951.65     23.53 o 
   3   5   5      387.85      373.37      6.45 o 
   4   5   5       21.61       23.32      2.57 o 
   5   5   5      232.18      227.64      6.82 o 
   6   5   5      212.57      218.41      7.32 o 
   7   5   5      117.84      111.90      8.89 o 
   8   5   5       44.39       45.51      5.13 o 
   9   5   5       16.68       25.49      5.74 o 
   0   6   5      426.12      429.31      9.02 o 
   1   6   5       53.60       58.15      2.80 o 
   2   6   5        1.41        0.03      1.64 o 
   3   6   5       48.13       63.73      3.77 o 
   4   6   5       13.84       17.59      2.57 o 
   5   6   5       89.72       93.21      4.52 o 
   6   6   5        3.04       -0.53      2.94 o 
   7   6   5        2.46        3.44      3.34 o 
   8   6   5       28.95       30.92      4.85 o 
   9   6   5        9.08        8.42      4.53 o 
   0   7   5        7.60        4.53      2.38 o 
   1   7   5      343.01      329.96      5.47 o 
   2   7   5      191.93      190.88      5.57 o 
   3   7   5       92.58      112.02      4.36 o 
   4   7   5       78.93       85.39      4.58 o 
   5   7   5       52.71       48.16      4.01 o 
   6   7   5       62.88       61.84      4.74 o 
   7   7   5       39.37       36.90      4.93 o 
   8   7   5       11.17       14.44      4.52 o 
   0   8   5      232.04      222.80      8.10 o 
   1   8   5      353.47      344.99      6.70 o 
   2   8   5      126.50      123.21      4.87 o 
   3   8   5      278.98      300.28      6.28 o 
   4   8   5       42.38       41.27      3.54 o 
   5   8   5      115.42      114.77      5.93 o 
   6   8   5       32.24       34.76      4.50 o 
   7   8   5        7.55        3.24      3.95 o 
   8   8   5        7.52        5.28      4.44 o 
   0   9   5       93.75       81.56      7.48 o 
   1   9   5      144.63      154.30      6.75 o 
   2   9   5      218.91      220.64      8.12 o 
   3   9   5       82.47       71.64      5.13 o 
   4   9   5       81.07       76.17      5.64 o 
   5   9   5       89.31       92.51      6.98 o 
   6   9   5       52.78       46.62      6.45 o 
   7   9   5       13.04       16.23      5.60 o 
   0  10   5      150.94      150.82     11.53 o 
   1  10   5       67.86       66.52      5.36 o 
   2  10   5       96.24       96.37      6.08 o 
   3  10   5      193.27      190.22      8.17 o 
   4  10   5       16.48       15.07      4.52 o 
   5  10   5       30.98       33.24      5.85 o 
   6  10   5        7.79        7.77      5.12 o 
   7  10   5        1.32        2.62      5.22 o 
   0  11   5       62.02       60.58      9.16 o 
   1  11   5        7.43        9.47      3.94 o 
   2  11   5        3.60        1.28      3.65 o 
   3  11   5       30.36       29.83      6.49 o 
   4  11   5       34.58       32.90      5.98 o 
   5  11   5       12.16       10.14      5.32 o 
   6  11   5       10.20       15.05      5.70 o 
   0  12   5       18.53       17.33      8.94 o 
   1  12   5      110.70      118.47      7.40 o 
   2  12   5       18.86       20.68      5.15 o 
   3  12   5      131.13      133.58      8.29 o 
   4  12   5       23.81       20.59      5.73 o 
   5  12   5       27.82       19.48      5.88 o 
   0  13   5        8.20        1.17      5.81 o 
   1  13   5       51.75       54.61      5.92 o 
   2  13   5       11.28       10.00      5.57 o 
   3  13   5       49.90       55.00      8.30 o 
   0   0   6      523.37      469.15      9.71 o 
   1   0   6      734.95      741.44      9.80 o 
   2   0   6     2679.27     2813.13     27.32 o 
   3   0   6      502.78      548.98     11.02 o 
   4   0   6      952.54      958.76     20.87 o 
   5   0   6      108.35      108.67      5.86 o 
   6   0   6       15.90       12.30      3.90 o 
   7   0   6      583.95      631.93     20.03 o 
   8   0   6        4.06       11.56      5.72 o 
   9   0   6        0.14       -6.52      5.06 o 
   0   1   6     2367.44     2301.77     24.78 o 
   1   1   6      318.94      301.13      4.48 o 
   2   1   6      789.81      751.26      8.48 o 
   3   1   6     1232.60     1271.59     12.67 o 
   4   1   6       70.20       56.79      3.33 o 
   5   1   6      236.99      236.51      5.48 o 
   6   1   6       30.74       35.17      3.34 o 
   7   1   6        9.07        3.97      3.24 o 
   8   1   6       71.98       63.78      5.61 o 
   9   1   6        0.81       -4.35      3.78 o 
   0   2   6     1321.57     1206.56     13.65 o 
   1   2   6      313.16      304.25      4.78 o 
   2   2   6       27.89       21.84      2.37 o 
   3   2   6     2208.62     2215.90     18.17 o 
   4   2   6        6.35        3.23      1.82 o 
   5   2   6        5.83        3.98      2.16 o 
   6   2   6      140.63      137.11      5.63 o 
   7   2   6      175.74      163.42      6.68 o 
   8   2   6       56.68       55.29      5.37 o 
   9   2   6        4.55        6.73      4.23 o 
   0   3   6      400.68      400.60      6.97 o 
   1   3   6      755.01      700.95      7.31 o 
   2   3   6     1522.58     1491.66     13.07 o 
   3   3   6     1761.09     1765.88     14.42 o 
   4   3   6      314.27      303.30      5.60 o 
   5   3   6      110.19      111.70      4.94 o 
   6   3   6       42.77       46.63      3.92 o 
   7   3   6      188.44      218.42      9.47 o 
   8   3   6       30.99       27.83      4.63 o 
   9   3   6        0.60       -4.78      4.09 o 
   0   4   6     2280.69     2444.13     25.37 o 
   1   4   6       76.44       80.88      3.86 o 
   2   4   6     4257.01     4260.67     29.04 o 
   3   4   6      882.39      870.81      9.54 o 
   4   4   6       49.04       49.35      3.09 o 
   5   4   6       80.32       76.12      4.30 o 
   6   4   6       70.65       61.97      4.61 o 
   7   4   6      396.32      404.30      9.73 o 
   8   4   6       24.46       25.97      4.67 o 
   9   4   6        6.41        6.55      4.64 o 
   0   5   6      150.04      119.86      5.13 o 
   1   5   6      667.79      713.60      8.58 o 
   2   5   6       63.81       78.67      3.24 o 
   3   5   6      391.22      384.12      7.22 o 
   4   5   6      181.51      198.69      5.37 o 
   5   5   6       44.87       34.74      3.51 o 
   6   5   6        9.00        7.26      3.12 o 
   7   5   6       34.42       37.22      4.41 o 
   8   5   6       29.87       30.06      5.19 o 
   9   5   6       13.79        6.44      5.28 o 
   0   6   6      108.56      114.45      7.20 o 
   1   6   6      272.32      251.82      4.76 o 
   2   6   6      215.54      233.28      5.07 o 
   3   6   6      121.26      130.34      4.87 o 
   4   6   6      127.05      133.02      4.82 o 
   5   6   6       53.27       55.72      4.19 o 
   6   6   6      112.52      126.32      6.11 o 
   7   6   6      181.04      183.01      8.11 o 
   8   6   6        6.17        0.68      3.80 o 
   0   7   6        0.14       -2.03      2.38 o 
   1   7   6      321.59      328.07      5.65 o 
   2   7   6      280.24      276.98      5.78 o 
   3   7   6      315.26      318.79      6.44 o 
   4   7   6       13.96       11.71      2.76 o 
   5   7   6      147.57      149.20      6.12 o 
   6   7   6       37.00       37.68      4.49 o 
   7   7   6       16.97       18.17      4.25 o 
   8   7   6        2.98        3.10      4.13 o 
   0   8   6       48.04       45.97      5.10 o 
   1   8   6       21.66       20.84      2.67 o 
   2   8   6       78.00       82.20      4.04 o 
   3   8   6      194.72      195.71      5.55 o 
   4   8   6       75.65       83.40      4.68 o 
   5   8   6       98.86       94.22      5.77 o 
   6   8   6       18.79       21.84      4.50 o 
   7   8   6       37.34       40.38      5.10 o 
   8   8   6        5.51        7.05      4.31 o 
   0   9   6        0.01       -1.48      4.62 o 
   1   9   6       33.58       37.57      4.34 o 
   2   9   6       56.39       59.96      4.86 o 
   3   9   6       77.21       72.89      5.26 o 
   4   9   6       64.35       69.49      5.92 o 
   5   9   6        9.54        7.79      4.53 o 
   6   9   6        6.77        6.54      4.64 o 
   7   9   6       45.35       53.68      7.68 o 
   0  10   6        0.75        2.12      5.17 o 
   1  10   6       60.25       72.57      5.45 o 
   2  10   6       18.35       13.57      4.02 o 
   3  10   6        3.72        7.67      2.98 o 
   4  10   6      108.61      119.31      8.43 o 
   5  10   6       68.86       70.76      8.82 o 
   6  10   6       18.79       19.00      7.19 o 
   0  11   6        0.94       -3.37      4.56 o 
   1  11   6        1.26       -4.95      3.30 o 
   2  11   6       32.44       32.88      4.83 o 
   3  11   6      133.94      128.61      9.57 o 
   4  11   6       87.86       81.77      8.32 o 
   5  11   6        2.69       -2.53      4.68 o 
   6  11   6        5.12        1.34      5.08 o 
   0  12   6        1.24        7.25      5.86 o 
   1  12   6      105.17      107.36      8.80 o 
   2  12   6       15.32        9.45      5.36 o 
   3  12   6       34.42       33.55      6.31 o 
   4  12   6       30.40       24.39      6.04 o 
   0  13   6        7.66       13.72      6.72 o 
   1  13   6       54.45       54.19      6.97 o 
   2  13   6       23.99       31.65      6.36 o 
   3  13   6       29.70       29.94      6.58 o 
   1   0   7      128.72      113.01      3.80 o 
   2   0   7      264.87      244.40      5.23 o 
   3   0   7      783.08      728.10     13.58 o 
   4   0   7      123.25      114.85      5.34 o 
   5   0   7        1.03       -3.80      2.86 o 
   6   0   7       53.83       55.08      5.17 o 
   7   0   7      263.07      242.77     12.03 o 
   8   0   7        1.04       -1.36      4.84 o 
   9   0   7       22.23       21.77      6.69 o 
   0   1   7     1336.25     1309.16     16.25 o 
   1   1   7      600.77      580.54      6.87 o 
   2   1   7      516.08      505.17      6.47 o 
   3   1   7      435.46      434.17      6.20 o 
   4   1   7       25.68       26.01      2.36 o 
   5   1   7      308.17      348.48      6.26 o 
   6   1   7       78.21       79.45      4.54 o 
   7   1   7       24.18       24.55      4.15 o 
   8   1   7       44.09       45.38      5.01 o 
   9   1   7       24.46       23.23      5.18 o 
   0   2   7      116.16      124.77      4.15 o 
   1   2   7      915.70      899.58      8.83 o 
   2   2   7     1793.16     1871.96     17.87 o 
   3   2   7      483.00      463.08      6.61 o 
   4   2   7       72.94       71.80      3.85 o 
   5   2   7       73.11       79.94      4.21 o 
   6   2   7       67.63       67.02      4.43 o 
   7   2   7       28.83       29.49      3.97 o 
   8   2   7       33.92       38.71      4.87 o 
   9   2   7        2.49       -2.54      4.24 o 
   0   3   7     1545.94     1677.30     21.25 o 
   1   3   7      232.86      245.00      3.84 o 
   2   3   7      192.61      186.46      4.18 o 
   3   3   7     1570.69     1577.99     14.53 o 
   4   3   7      119.71      118.78      5.22 o 
   5   3   7      302.54      309.90      8.51 o 
   6   3   7       70.63       65.21      4.73 o 
   7   3   7        9.93        9.57      3.45 o 
   8   3   7       32.54       30.97      5.15 o 
   9   3   7        1.80       -1.19      4.52 o 
   0   4   7     1018.05     1058.64     13.83 o 
   1   4   7      583.16      589.50      8.98 o 
   2   4   7      204.05      216.86      4.21 o 
   3   4   7      512.52      537.64      6.87 o 
   4   4   7      534.72      502.91      7.47 o 
   5   4   7       14.38       16.68      2.91 o 
   6   4   7       44.60       44.71      4.14 o 
   7   4   7      242.19      257.83      9.78 o 
   8   4   7       44.99       43.49      6.20 o 
   9   4   7        2.66        5.36      5.14 o 
   0   5   7      160.86      178.26      5.82 o 
   1   5   7      134.45      144.75      3.98 o 
   2   5   7      171.07      175.84      5.19 o 
   3   5   7      306.16      317.95      5.61 o 
   4   5   7      256.65      254.06      6.95 o 
   5   5   7      337.09      341.24      7.50 o 
   6   5   7      156.34      160.49      7.07 o 
   7   5   7       53.45       60.75      5.36 o 
   8   5   7       10.63        5.84      4.14 o 
   9   5   7        5.68        2.86      4.54 o 
   0   6   7      379.51      386.41      8.40 o 
   1   6   7        2.24        5.88      1.71 o 
   2   6   7       40.65       50.61      3.10 o 
   3   6   7      230.78      233.42      5.50 o 
   4   6   7      232.79      253.24      6.99 o 
   5   6   7      286.78      293.54     10.01 o 
   6   6   7       96.12      107.58      6.10 o 
   7   6   7       30.64       25.69      4.47 o 
   8   6   7        8.95        7.90      4.11 o 
   0   7   7      284.39      293.05      7.74 o 
   1   7   7      186.28      200.96      4.90 o 
   2   7   7       63.95       70.97      3.58 o 
   3   7   7       73.53       68.49      4.30 o 
   4   7   7       41.97       40.65      3.72 o 
   5   7   7       47.69       47.41      4.47 o 
   6   7   7      150.30      146.32      7.06 o 
   7   7   7       29.19       33.86      6.35 o 
   8   7   7        7.10        5.03      4.11 o 
   0   8   7        6.40        8.96      3.49 o 
   1   8   7      159.90      171.33      5.24 o 
   2   8   7       45.14       36.33      3.33 o 
   3   8   7       42.53       55.08      3.85 o 
   4   8   7      185.00      202.15      7.38 o 
   5   8   7       18.85       19.04      3.89 o 
   6   8   7       57.05       58.37      5.35 o 
   7   8   7        2.75       -1.41      3.76 o 
   0   9   7       28.61       17.93      5.86 o 
   1   9   7       97.09      101.40      5.74 o 
   2   9   7      300.29      302.19      8.83 o 
   3   9   7       34.77       35.12      4.67 o 
   4   9   7        1.48       -0.81      4.03 o 
   5   9   7       17.97       19.22      5.23 o 
   6   9   7       20.75       22.27      5.74 o 
   7   9   7       38.27       26.15      6.71 o 
   0  10   7       27.13       26.68      5.85 o 
   1  10   7       38.60       35.08      4.43 o 
   2  10   7      114.23      118.89      7.46 o 
   3  10   7      117.32      115.97      8.21 o 
   4  10   7       91.27       86.68      7.59 o 
   5  10   7        8.50        5.80      4.81 o 
   6  10   7       13.25       10.09      5.24 o 
   0  11   7       24.91       29.56      6.65 o 
   1  11   7       45.73       36.25      5.44 o 
   2  11   7      103.87      108.53      7.42 o 
   3  11   7       13.18       22.03      5.49 o 
   4  11   7        9.60       16.70      5.39 o 
   5  11   7        3.60        8.42      5.98 o 
   0  12   7       11.25       11.69      6.34 o 
   1  12   7       42.08       34.16      5.96 o 
   2  12   7       32.43       24.67      5.90 o 
   3  12   7       13.19       14.04      5.26 o 
   4  12   7        6.17        1.25      5.19 o 
   0  13   7        7.96       16.44      8.06 o 
   1  13   7       21.33       28.45      6.23 o 
   2  13   7       16.63       18.52      6.06 o 
   0   0   8      248.88      246.30      9.46 o 
   1   0   8        7.14        5.64      1.68 o 
   2   0   8       37.61       49.41      3.07 o 
   3   0   8       23.86       23.54      3.67 o 
   4   0   8      688.70      702.31     11.33 o 
   5   0   8      848.28      866.93     14.83 o 
   6   0   8       66.23       71.08      6.90 o 
   7   0   8      264.41      275.53     12.85 o 
   8   0   8        8.01       12.15      5.72 o 
   9   0   8        0.15        2.89      7.20 o 
   0   1   8      244.90      246.44      6.04 o 
   1   1   8      205.84      235.45      4.18 o 
   2   1   8      945.46      954.22      9.32 o 
   3   1   8       53.89       46.68      3.07 o 
   4   1   8      192.44      195.89      5.06 o 
   5   1   8      356.51      351.59      9.25 o 
   6   1   8      203.36      200.18      7.31 o 
   7   1   8        7.77        4.48      3.51 o 
   8   1   8       47.39       49.39      5.67 o 
   9   1   8       14.37       13.24      5.00 o 
   0   2   8       31.71       25.20      2.53 o 
   1   2   8      106.63      114.05      3.44 o 
   2   2   8      281.07      242.65      5.58 o 
   3   2   8      955.50      922.97     10.55 o 
   4   2   8      250.03      285.97      5.85 o 
   5   2   8      174.08      190.37      6.21 o 
   6   2   8        2.38        1.35      3.00 o 
   7   2   8       90.01       90.53      5.79 o 
   8   2   8       28.19       34.08      5.30 o 
   9   2   8        2.76        6.59      4.70 o 
   0   3   8        3.00       -1.55      2.42 o 
   1   3   8     1555.55     1602.29     14.02 o 
   2   3   8     1845.07     1848.96     15.77 o 
   3   3   8       68.95       72.76      3.40 o 
   4   3   8       67.05       55.86      3.98 o 
   5   3   8      220.11      228.33      6.89 o 
   6   3   8       39.75       41.23      3.98 o 
   7   3   8       72.55       72.87      6.50 o 
   8   3   8       37.98       36.50      5.95 o 
   9   3   8        5.13        4.86      5.72 o 
   0   4   8       26.09       21.97      2.80 o 
   1   4   8      805.87      876.27      8.79 o 
   2   4   8       86.26       87.74      3.02 o 
   3   4   8       74.76       78.09      3.81 o 
   4   4   8      471.19      453.67      8.22 o 
   5   4   8      328.85      335.08      7.62 o 
   6   4   8      189.62      192.01      8.13 o 
   7   4   8      184.96      192.34      8.75 o 
   8   4   8       25.00       26.72      5.06 o 
   9   4   8       20.40       16.52      5.06 o 
   0   5   8      561.25      517.94     12.50 o 
   1   5   8      771.16      840.06      9.02 o 
   2   5   8       99.64      103.76      3.63 o 
   3   5   8      652.34      673.98      8.29 o 
   4   5   8       67.51       75.70      4.45 o 
   5   5   8      108.70      112.28      5.82 o 
   6   5   8       59.23       56.13      4.98 o 
   7   5   8       49.80       53.63      5.34 o 
   8   5   8       48.52       45.28      5.65 o 
   0   6   8      779.08      735.37     13.24 o 
   1   6   8        3.26        4.23      1.76 o 
   2   6   8       11.84       10.30      2.09 o 
   3   6   8       78.76       69.56      3.97 o 
   4   6   8       52.68       55.77      4.83 o 
   5   6   8       59.56       61.97      4.91 o 
   6   6   8        8.96        3.68      3.53 o 
   7   6   8       41.84       38.76      4.93 o 
   8   6   8       35.70       37.25      5.56 o 
   0   7   8       12.03       15.63      3.22 o 
   1   7   8      140.12      152.93      4.87 o 
   2   7   8      347.51      328.95      6.40 o 
   3   7   8        2.27        0.92      2.40 o 
   4   7   8      368.59      395.61      9.85 o 
   5   7   8       54.78       54.78      4.74 o 
   6   7   8       38.56       37.76      4.68 o 
   7   7   8       12.67       11.63      4.02 o 
   8   7   8       34.70       39.21      5.35 o 
   0   8   8       57.89       64.55      5.02 o 
   1   8   8       51.84       48.65      3.40 o 
   2   8   8      182.64      189.47      5.59 o 
   3   8   8      265.22      254.24      8.60 o 
   4   8   8      125.21      122.16      6.41 o 
   5   8   8      162.47      165.19      9.68 o 
   6   8   8       57.37       59.70      5.44 o 
   7   8   8        5.26        7.64      4.12 o 
   0   9   8       75.84       87.45      7.80 o 
   1   9   8       28.00       17.64      3.88 o 
   2   9   8       16.30       14.06      3.99 o 
   3   9   8      283.95      285.24     11.56 o 
   4   9   8       16.41       16.13      4.86 o 
   5   9   8       16.24       15.95      5.26 o 
   6   9   8        5.03        4.42      4.95 o 
   7   9   8       10.25        6.02      5.86 o 
   0  10   8       10.86       12.46      5.43 o 
   1  10   8       41.07       41.58      5.05 o 
   2  10   8       71.70       64.71      6.64 o 
   3  10   8       31.99       29.08      5.47 o 
   4  10   8        1.84       -0.60      4.24 o 
   5  10   8        8.26        9.90      5.14 o 
   6  10   8        8.60        7.32      5.17 o 
   0  11   8       47.08       50.29      7.38 o 
   1  11   8       13.37       12.10      4.63 o 
   2  11   8       19.36       19.01      5.13 o 
   3  11   8       82.70       77.84      7.62 o 
   4  11   8       50.60       42.03      6.55 o 
   5  11   8       10.23        6.34      5.42 o 
   0  12   8        8.07        8.37      8.84 o 
   1  12   8       24.94       36.95      5.58 o 
   2  12   8       10.76        8.19      5.08 o 
   3  12   8       14.04       15.47      5.37 o 
   4  12   8        6.54        9.46      5.94 o 
   0  13   8       23.23       22.39      8.76 o 
   1  13   8       24.74       40.49      7.74 o 
   2  13   8       12.32        4.62      5.74 o 
   1   0   9       15.18       10.63      2.75 o 
   2   0   9     2245.81     2318.35     24.36 o 
   3   0   9      980.26     1044.47     13.83 o 
   4   0   9      187.78      181.75      9.99 o 
   5   0   9      255.73      271.66     11.14 o 
   6   0   9      477.47      478.51     13.75 o 
   7   0   9       36.06       47.49      6.82 o 
   8   0   9       19.13       25.41      7.75 o 
   9   0   9        8.80       -0.05      6.86 o 
   0   1   9      532.15      545.89     10.26 o 
   1   1   9      247.62      260.95      4.02 o 
   2   1   9     2194.29     2317.14     18.50 o 
   3   1   9       95.09       86.30      3.30 o 
   4   1   9      289.71      319.43      7.12 o 
   5   1   9      104.21      108.46      5.02 o 
   6   1   9      106.96      113.14      6.44 o 
   7   1   9        9.11        7.66      3.88 o 
   8   1   9       37.60       38.18      5.46 o 
   9   1   9        0.58        0.12      5.00 o 
   0   2   9       83.34       99.56      4.13 o 
   1   2   9      256.66      243.86      4.94 o 
   2   2   9       50.61       56.47      3.26 o 
   3   2   9      166.90      160.16      4.31 o 
   4   2   9      179.96      194.93      5.63 o 
   5   2   9      115.14      122.89      5.36 o 
   6   2   9       50.50       60.18      5.31 o 
   7   2   9       92.92       90.89      7.13 o 
   8   2   9       27.52       16.01      5.27 o 
   9   2   9       21.96       28.96      6.16 o 
   0   3   9      251.87      289.46      6.52 o 
   1   3   9      346.56      364.33      5.83 o 
   2   3   9      228.52      254.49      4.66 o 
   3   3   9      268.51      303.19      6.47 o 
   4   3   9      308.70      309.22      6.66 o 
   5   3   9      141.59      139.37      6.67 o 
   6   3   9       58.81       54.44      4.70 o 
   7   3   9       16.15       14.44      4.38 o 
   8   3   9       17.94       13.33      4.73 o 
   9   3   9       52.07       55.13      7.10 o 
   0   4   9      344.20      373.69     12.64 o 
   1   4   9      196.36      189.99      4.01 o 
   2   4   9      307.53      282.24      5.62 o 
   3   4   9      493.80      486.89      7.12 o 
   4   4   9       19.77       16.08      2.91 o 
   5   4   9       91.29       95.92      6.67 o 
   6   4   9      126.33      134.68      6.61 o 
   7   4   9       59.54       68.30      5.94 o 
   8   4   9        0.20       -2.64      4.09 o 
   9   4   9       21.77       25.57      5.58 o 
   0   5   9      230.00      237.95      6.66 o 
   1   5   9       28.49       28.85      2.49 o 
   2   5   9      195.48      186.72      4.60 o 
   3   5   9      693.48      682.75     10.37 o 
   4   5   9      293.33      297.30      7.93 o 
   5   5   9      210.54      193.66      7.83 o 
   6   5   9       42.90       40.82      4.65 o 
   7   5   9       40.41       33.02      5.08 o 
   8   5   9        1.56       -0.35      4.11 o 
   0   6   9       83.16       86.58      5.13 o 
   1   6   9       70.83       79.38      3.55 o 
   2   6   9      151.81      165.11      4.94 o 
   3   6   9       13.36       13.70      2.88 o 
   4   6   9      620.65      639.81     12.71 o 
   5   6   9      139.65      134.39      6.91 o 
   6   6   9      270.40      270.53      9.34 o 
   7   6   9        4.59        4.24      3.83 o 
   8   6   9       16.78       12.79      4.64 o 
   0   7   9       17.06       13.16      3.32 o 
   1   7   9       42.21       43.99      3.11 o 
   2   7   9      216.51      211.81      6.25 o 
   3   7   9       75.05       71.95      5.05 o 
   4   7   9       92.86      100.47      6.36 o 
   5   7   9       37.14       37.46      4.49 o 
   6   7   9       10.89        9.48      3.96 o 
   7   7   9       21.70       22.88      4.59 o 
   8   7   9        6.25        7.99      4.79 o 
   0   8   9        8.80        7.66      3.45 o 
   1   8   9       97.05      100.26      4.41 o 
   2   8   9      124.11      115.81      5.08 o 
   3   8   9       20.24       18.51      3.23 o 
   4   8   9        2.03        1.00      3.33 o 
   5   8   9      116.95      113.51      7.24 o 
   6   8   9        8.89        7.47      3.79 o 
   7   8   9        5.68        7.71      4.14 o 
   0   9   9       19.15       18.32      5.34 o 
   1   9   9       69.99       63.85      5.67 o 
   2   9   9       46.41       50.27      7.82 o 
   3   9   9       83.80       87.55      7.12 o 
   4   9   9       60.89       68.08      9.69 o 
   5   9   9       10.26        5.98      4.67 o 
   6   9   9        4.97        5.81      5.66 o 
   0  10   9       18.51       23.85      5.84 o 
   1  10   9        3.90        1.59      3.85 o 
   2  10   9      109.70       91.34      8.29 o 
   3  10   9       58.64       61.28      6.73 o 
   4  10   9        2.33       -0.84      4.49 o 
   5  10   9       30.35       29.89      6.15 o 
   6  10   9        5.64        1.29      5.10 o 
   0  11   9       11.55        3.89      6.90 o 
   1  11   9       23.76       21.48      4.75 o 
   2  11   9       20.83       13.32      5.40 o 
   3  11   9        0.36       -6.21      4.89 o 
   4  11   9       26.42       24.34      5.93 o 
   5  11   9        5.88       -1.19      4.99 o 
   0  12   9        0.41        3.92      6.76 o 
   1  12   9        7.31        8.36      5.73 o 
   2  12   9        3.73        4.65      5.41 o 
   3  12   9       26.63       19.50      5.92 o 
   0  13   9        1.86       15.48      8.48 o 
   1  13   9        3.44       -3.28      5.50 o 
   0   0  10     1776.80     1772.95     28.13 o 
   1   0  10       67.46       80.02      5.55 o 
   2   0  10      194.43      190.98      6.50 o 
   3   0  10       29.57       27.02      2.90 o 
   4   0  10        0.55        1.56      2.84 o 
   5   0  10      158.67      162.13      8.85 o 
   6   0  10       39.53       47.78      9.26 o 
   7   0  10        0.58        5.24      6.06 o 
   8   0  10        6.43        6.01      7.30 o 
   9   0  10       29.06       30.37      8.89 o 
   0   1  10     2944.30     3035.09     30.50 o 
   1   1  10      128.96      124.21      3.29 o 
   2   1  10        1.25        2.39      1.70 o 
   3   1  10        2.61        1.42      1.56 o 
   4   1  10      155.45      166.90      5.33 o 
   5   1  10       85.63       92.13      6.20 o 
   6   1  10       68.31       63.87      7.74 o 
   7   1  10        3.20        5.19      4.37 o 
   8   1  10       17.05       20.85      5.69 o 
   9   1  10       12.31        3.32      5.08 o 
   0   2  10     1141.65     1184.40     15.02 o 
   1   2  10       75.78       75.25      3.28 o 
   2   2  10      104.52      113.75      4.81 o 
   3   2  10       27.62       28.75      2.82 o 
   4   2  10      100.65       99.97      4.87 o 
   5   2  10      194.48      205.89      8.20 o 
   6   2  10       17.01       18.70      4.29 o 
   7   2  10      104.14      106.05      6.79 o 
   8   2  10       12.56       17.91      4.92 o 
   9   2  10       20.51       16.98      5.79 o 
   0   3  10      229.60      241.99      6.10 o 
   1   3  10       32.95       44.76      3.06 o 
   2   3  10       63.95       60.25      3.86 o 
   3   3  10       68.64       66.99      4.37 o 
   4   3  10       85.41       84.91      4.74 o 
   5   3  10      144.71      154.49      7.14 o 
   6   3  10       57.53       55.77      5.58 o 
   7   3  10       11.46        6.28      4.11 o 
   8   3  10       52.88       62.70      6.33 o 
   9   3  10       13.87       12.96      5.64 o 
   0   4  10       14.87       24.36      3.13 o 
   1   4  10       82.73       88.96      3.77 o 
   2   4  10      152.09      185.89      5.25 o 
   3   4  10      218.54      226.90      6.54 o 
   4   4  10      376.18      362.04      8.62 o 
   5   4  10      122.81      140.46      7.03 o 
   6   4  10       69.80       75.97      5.50 o 
   7   4  10       23.83       17.91      4.62 o 
   8   4  10        5.27        0.78      4.20 o 
   0   5  10        1.64        1.17      2.34 o 
   1   5  10      224.51      208.53      5.00 o 
   2   5  10      316.35      322.05      6.68 o 
   3   5  10       52.29       53.42      4.97 o 
   4   5  10      209.05      232.11      7.74 o 
   5   5  10      578.09      575.38     14.90 o 
   6   5  10      134.15      151.95      7.77 o 
   7   5  10       36.15       36.66      5.29 o 
   8   5  10        8.38        5.57      4.35 o 
   0   6  10      371.68      348.91     10.22 o 
   1   6  10       69.16       70.15      3.47 o 
   2   6  10       15.28       18.32      2.87 o 
   3   6  10      183.58      191.04      6.84 o 
   4   6  10      216.84      224.80      8.30 o 
   5   6  10      236.48      235.35      8.81 o 
   6   6  10      168.05      170.69      7.68 o 
   7   6  10       43.93       41.56      5.50 o 
   8   6  10        0.00       -4.42      4.18 o 
   0   7  10        0.03       -1.10      2.86 o 
   1   7  10      463.00      483.12      8.17 o 
   2   7  10      234.53      246.49      7.32 o 
   3   7  10       74.13       62.94      5.05 o 
   4   7  10       46.46       38.63      4.43 o 
   5   7  10      282.95      298.16      9.91 o 
   6   7  10       30.32       23.93      4.42 o 
   7   7  10        1.97        3.61      4.03 o 
   0   8  10        0.80       -2.27      3.12 o 
   1   8  10       55.89       61.01      4.02 o 
   2   8  10      138.87      146.83      6.92 o 
   3   8  10       95.50       87.26      5.56 o 
   4   8  10       11.25        7.83      4.20 o 
   5   8  10       78.62       83.02      5.82 o 
   6   8  10       24.13       17.54      4.33 o 
   7   8  10        6.42        7.02      4.43 o 
   0   9  10       82.41       84.85      9.75 o 
   1   9  10       96.17       99.84      6.48 o 
   2   9  10      100.55      108.06      8.24 o 
   3   9  10      109.90      139.24     10.76 o 
   4   9  10       23.90       10.01      5.00 o 
   5   9  10       17.80       15.79      5.24 o 
   6   9  10        7.37        0.03      5.59 o 
   0  10  10       12.08       15.00      6.99 o 
   1  10  10       11.21        6.17      4.55 o 
   2  10  10        7.15       11.24      4.89 o 
   3  10  10       25.01       18.29      5.29 o 
   4  10  10       34.82       46.84      6.61 o 
   5  10  10        1.47       -0.76      4.78 o 
   0  11  10       16.69       14.12      7.18 o 
   1  11  10       22.40       25.87      6.26 o 
   2  11  10       12.86       11.57      5.28 o 
   3  11  10        0.28       -5.42      4.47 o 
   4  11  10        0.09       -3.39      4.71 o 
   0  12  10        0.51       -4.54      6.60 o 
   1  12  10        0.55        6.14      5.31 o 
   2  12  10        0.16       -0.65      7.92 o 
   3  12  10        5.94       -9.12      6.08 o 
   1   0  11      704.73      726.58     11.09 o 
   2   0  11      217.17      238.97      6.20 o 
   3   0  11       11.53       13.37      2.59 o 
   4   0  11       62.67       75.10      5.81 o 
   5   0  11       45.51       39.15      6.40 o 
   6   0  11       11.70        8.44      6.98 o 
   7   0  11       10.34        1.47      6.23 o 
   8   0  11       32.70       27.47      8.21 o 
   9   0  11        9.89       14.04      8.10 o 
   0   1  11       37.59       36.44      3.33 o 
   1   1  11      309.57      307.91      4.88 o 
   2   1  11       28.60       27.04      2.43 o 
   3   1  11      175.51      162.41      4.56 o 
   4   1  11      571.67      587.10     10.44 o 
   5   1  11       14.59        7.94      3.12 o 
   6   1  11       90.22       86.72      6.64 o 
   7   1  11      128.53      118.06      8.05 o 
   8   1  11        4.47        8.03      5.06 o 
   9   1  11       13.72        9.45      5.54 o 
   0   2  11        1.24        0.43      2.13 o 
   1   2  11      365.17      398.80      6.36 o 
   2   2  11      373.45      380.45      6.42 o 
   3   2  11      330.00      354.89      7.10 o 
   4   2  11      147.88      147.99      6.40 o 
   5   2  11       68.01       69.87      5.47 o 
   6   2  11       64.43       57.88      6.52 o 
   7   2  11        7.53        8.50      4.73 o 
   8   2  11       39.72       39.27      6.28 o 
   0   3  11        7.78        3.30      2.34 o 
   1   3  11      140.28      141.72      4.45 o 
   2   3  11      121.14      130.86      4.35 o 
   3   3  11        9.24       11.00      2.27 o 
   4   3  11      162.72      160.55      7.57 o 
   5   3  11        9.08        3.92      3.06 o 
   6   3  11        7.58       11.39      4.45 o 
   7   3  11       16.83       12.63      4.42 o 
   8   3  11        3.04        2.14      4.85 o 
   0   4  11      179.20      148.04      5.63 o 
   1   4  11      119.05      115.22      4.36 o 
   2   4  11       63.99       72.70      4.22 o 
   3   4  11       14.68       13.50      3.40 o 
   4   4  11       42.14       37.31      3.70 o 
   5   4  11       19.47       18.03      3.72 o 
   6   4  11       35.77       38.55      5.31 o 
   7   4  11       19.31       22.08      4.92 o 
   8   4  11        2.21        5.08      4.51 o 
   0   5  11       31.97       27.68      3.42 o 
   1   5  11      120.52      115.58      5.00 o 
   2   5  11      129.63      141.51      5.67 o 
   3   5  11      442.20      455.05     10.55 o 
   4   5  11      622.39      653.94     11.28 o 
   5   5  11      283.03      301.51     11.01 o 
   6   5  11      158.51      155.82      8.67 o 
   7   5  11        4.13        5.52      4.26 o 
   8   5  11       10.61        8.76      4.76 o 
   0   6  11       16.29       13.39      3.31 o 
   1   6  11      172.79      170.43      5.64 o 
   2   6  11      212.31      206.85      7.55 o 
   3   6  11      282.06      278.53      8.07 o 
   4   6  11      550.80      594.72     11.04 o 
   5   6  11        6.28        2.04      3.75 o 
   6   6  11       32.05       34.19      4.79 o 
   7   6  11       21.73       18.98      4.80 o 
   0   7  11        0.16       -0.18      3.75 o 
   1   7  11      116.89      129.76      5.25 o 
   2   7  11        9.70       10.14      2.84 o 
   3   7  11      257.71      271.71      9.16 o 
   4   7  11       43.24       31.95      4.47 o 
   5   7  11        3.43        2.24      3.76 o 
   6   7  11       12.39        8.23      3.94 o 
   7   7  11        1.18       -2.79      4.19 o 
   0   8  11      171.02      163.78     10.30 o 
   1   8  11      395.86      381.51      8.51 o 
   2   8  11       48.38       42.25      4.70 o 
   3   8  11       36.96       26.03      5.11 o 
   4   8  11       21.97       13.90      4.73 o 
   5   8  11       19.74       18.95      4.52 o 
   6   8  11        4.28        0.10      3.90 o 
   0   9  11       26.57       17.12      6.78 o 
   1   9  11       64.41       63.04      7.15 o 
   2   9  11       95.02       89.89      9.58 o 
   3   9  11        6.63        7.46      6.17 o 
   4   9  11       58.35       58.28      6.86 o 
   5   9  11       18.80       23.59      6.34 o 
   6   9  11        2.11       -0.94      5.80 o 
   0  10  11        7.50       14.63      7.12 o 
   1  10  11       30.20       29.63      6.11 o 
   2  10  11       53.45       40.36      9.73 o 
   3  10  11       52.65       49.65      7.00 o 
   4  10  11       12.07       12.17      5.22 o 
   5  10  11       43.48       42.61      7.01 o 
   0  11  11        0.42        1.27      6.47 o 
   1  11  11        0.24        0.41      5.03 o 
   2  11  11        9.36       13.57      5.77 o 
   3  11  11       11.63       17.52      7.28 o 
   4  11  11        9.10        6.35      5.41 o 
   0  12  11        6.07       17.06     11.30 o 
   1  12  11        6.37        0.83      5.52 o 
   2  12  11        7.90       13.38      6.25 o 
   0   0  12      404.37      435.57     12.27 o 
   1   0  12       58.67       54.67      3.95 o 
   2   0  12        6.66       10.93      2.74 o 
   3   0  12       20.76       16.52      3.72 o 
   4   0  12        0.92       -3.16      4.17 o 
   5   0  12      183.13      169.35     12.13 o 
   6   0  12        5.93        2.06      6.03 o 
   7   0  12       35.21       31.31      7.93 o 
   8   0  12       56.02       72.71     11.49 o 
   0   1  12      472.29      435.74     10.72 o 
   1   1  12      251.97      263.19      4.90 o 
   2   1  12       76.94       71.49      3.70 o 
   3   1  12      145.41      143.43      5.31 o 
   4   1  12      191.92      206.83      7.15 o 
   5   1  12       77.84       79.34      6.29 o 
   6   1  12       86.40       84.87      7.85 o 
   7   1  12        9.01        9.86      4.68 o 
   8   1  12        8.11        3.91      4.90 o 
   0   2  12      339.96      358.87      8.58 o 
   1   2  12     1058.38     1146.28     12.01 o 
   2   2  12      113.35      110.52      4.07 o 
   3   2  12      169.77      172.29      6.93 o 
   4   2  12        1.67       -0.59      2.70 o 
   5   2  12      207.64      218.12      8.63 o 
   6   2  12       10.65        2.47      4.50 o 
   7   2  12       16.98       15.59      5.07 o 
   8   2  12        9.78        1.12      4.83 o 
   0   3  12      960.23     1047.11     19.88 o 
   1   3  12      131.95      140.05      4.64 o 
   2   3  12       81.49       79.17      5.03 o 
   3   3  12       59.90       59.34      4.14 o 
   4   3  12      358.36      385.83      8.31 o 
   5   3  12        5.59        5.25      3.28 o 
   6   3  12       39.67       27.12      4.33 o 
   7   3  12       81.33       85.86      7.56 o 
   8   3  12       16.10       11.16      5.43 o 
   0   4  12      111.87      111.38      5.75 o 
   1   4  12       70.69       78.15      3.86 o 
   2   4  12      327.15      347.60      7.41 o 
   3   4  12       78.33       80.27      4.78 o 
   4   4  12      500.05      502.49     10.68 o 
   5   4  12       14.72       10.25      3.74 o 
   6   4  12       24.45       20.94      5.00 o 
   7   4  12       37.05       36.67      5.44 o 
   8   4  12        9.16       11.07      5.32 o 
   0   5  12      164.42      154.28      8.32 o 
   1   5  12      107.20      107.49      4.99 o 
   2   5  12        0.12       -3.54      2.36 o 
   3   5  12       50.62       39.38      5.02 o 
   4   5  12       93.36       98.55      7.89 o 
   5   5  12      182.57      171.11     11.82 o 
   6   5  12       64.80       71.28      6.43 o 
   7   5  12       57.44       61.94      6.23 o 
   8   5  12        6.34        2.17      5.11 o 
   0   6  12      128.94      125.73      7.96 o 
   1   6  12       43.91       42.43      3.53 o 
   2   6  12      118.37      131.12      6.35 o 
   3   6  12       60.62       72.83      4.95 o 
   4   6  12      252.61      253.63      9.14 o 
   5   6  12       76.63       76.27      6.34 o 
   6   6  12       61.22       60.52      6.19 o 
   7   6  12       19.15       25.08      5.09 o 
   0   7  12       31.08       41.29      5.61 o 
   1   7  12        7.91        8.15      3.28 o 
   2   7  12      420.44      437.18      9.10 o 
   3   7  12        8.38        5.25      3.19 o 
   4   7  12       74.75       78.10      5.50 o 
   5   7  12       39.35       31.40      4.79 o 
   6   7  12       63.62       60.33      6.05 o 
   7   7  12        0.51       -0.12      4.26 o 
   0   8  12      142.12      142.73      8.95 o 
   1   8  12        7.74        3.24      3.26 o 
   2   8  12       42.93       41.70      5.80 o 
   3   8  12       21.45       18.50      3.43 o 
   4   8  12       41.30       30.67      6.56 o 
   5   8  12       70.64       78.35      6.21 o 
   6   8  12       43.66       59.87      6.10 o 
   0   9  12       96.70       87.78     11.06 o 
   1   9  12       43.22       41.46      6.61 o 
   2   9  12       13.14        8.56      5.31 o 
   3   9  12        2.76       -0.56      4.14 o 
   4   9  12       17.19       17.59      5.57 o 
   5   9  12       12.85       21.95      5.88 o 
   0  10  12        0.02       -6.59      7.32 o 
   1  10  12       12.41       14.40      5.46 o 
   2  10  12       12.80       28.42      6.35 o 
   3  10  12       17.43       12.36      5.93 o 
   4  10  12        7.15        4.52      5.31 o 
   5  10  12       11.98       18.58      6.33 o 
   0  11  12       26.37       44.57     13.24 o 
   1  11  12       34.91       41.08      7.17 o 
   2  11  12        1.03        7.73      5.50 o 
   3  11  12        7.62        6.31      5.81 o 
   0  12  12        8.92       14.47     10.11 o 
   1  12  12        1.34       -2.48      6.20 o 
   1   0  13       82.85       67.47      4.64 o 
   2   0  13      168.03      163.85      6.20 o 
   3   0  13        9.99        1.48      4.05 o 
   4   0  13       43.80       29.39      8.78 o 
   5   0  13      128.90      113.17     10.24 o 
   6   0  13        6.15       -2.97      5.77 o 
   7   0  13        2.80       -3.88      5.69 o 
   8   0  13        5.08       -0.85      6.90 o 
   0   1  13       57.91       66.98      4.51 o 
   1   1  13       13.00       12.62      1.89 o 
   2   1  13      256.96      263.87      6.06 o 
   3   1  13       21.71       18.68      3.00 o 
   4   1  13       30.05       29.13      6.36 o 
   5   1  13       22.18       17.01      4.46 o 
   6   1  13       28.24       25.16      5.01 o 
   7   1  13        3.04        3.96      5.08 o 
   8   1  13       20.38       13.99      5.64 o 
   0   2  13       40.20       44.97      4.52 o 
   1   2  13       37.50       42.20      3.13 o 
   2   2  13      316.21      352.36      7.24 o 
   3   2  13        8.36        8.02      2.53 o 
   4   2  13       33.66       31.67      4.83 o 
   5   2  13       97.03       94.10      6.88 o 
   6   2  13        7.53       -0.65      4.14 o 
   7   2  13        4.01        2.51      4.74 o 
   8   2  13        3.96        1.58      5.09 o 
   0   3  13       39.39       38.12      4.83 o 
   1   3  13       78.47       80.67      4.22 o 
   2   3  13       31.26       33.43      3.38 o 
   3   3  13       43.93       40.40      3.47 o 
   4   3  13       19.75       15.03      3.41 o 
   5   3  13      102.40      104.35      6.43 o 
   6   3  13        0.43        2.01      4.27 o 
   7   3  13       27.70       28.69      5.75 o 
   8   3  13        4.84        3.71      5.04 o 
   0   4  13      375.37      404.43     11.09 o 
   1   4  13      222.48      210.59      5.92 o 
   2   4  13      133.23      121.05      5.46 o 
   3   4  13       86.76       82.07      4.99 o 
   4   4  13       56.74       53.43      5.61 o 
   5   4  13      256.38      257.46      9.30 o 
   6   4  13        8.70        8.30      4.35 o 
   7   4  13        8.38        6.53      4.71 o 
   0   5  13      373.16      378.69     11.22 o 
   1   5  13       42.83       46.02      4.39 o 
   2   5  13       61.33       62.60      4.43 o 
   3   5  13      398.21      399.41      8.74 o 
   4   5  13      112.20      116.92      6.19 o 
   5   5  13       70.33       57.77      6.66 o 
   6   5  13        9.35        7.22      4.72 o 
   7   5  13       30.78       33.29      6.00 o 
   0   6  13      266.67      254.89     10.68 o 
   1   6  13      157.03      175.89      7.64 o 
   2   6  13      181.22      197.65      7.85 o 
   3   6  13       19.20       23.02      3.68 o 
   4   6  13      526.12      579.27     15.68 o 
   5   6  13       63.05       80.05      8.52 o 
   6   6  13       54.13       56.53      6.36 o 
   7   6  13        6.09        9.36      4.65 o 
   0   7  13      335.12      321.51     11.79 o 
   1   7  13      157.89      172.17      7.42 o 
   2   7  13      104.37      104.86      8.03 o 
   3   7  13       62.98       52.88      5.16 o 
   4   7  13       97.41       98.97      6.56 o 
   5   7  13       39.47       34.95      4.91 o 
   6   7  13        7.63        7.29      4.64 o 
   0   8  13       37.15       39.93      6.05 o 
   1   8  13       47.50       52.69      4.94 o 
   2   8  13       51.76       41.87      4.49 o 
   3   8  13       14.56       15.26      3.75 o 
   4   8  13       86.97       85.92      7.27 o 
   5   8  13        0.89       -2.08      4.64 o 
   6   8  13       10.38       15.43      5.11 o 
   0   9  13       42.16       36.23     10.53 o 
   1   9  13       10.91       19.54      5.76 o 
   2   9  13       35.50       41.72      6.66 o 
   3   9  13       32.06       33.73      5.85 o 
   4   9  13        6.53        5.25      5.67 o 
   5   9  13       42.69       41.55      7.07 o 
   0  10  13        0.77        8.44      9.13 o 
   1  10  13       16.38       15.68      5.84 o 
   2  10  13       29.71       33.19      6.55 o 
   3  10  13       30.05       36.17      7.18 o 
   4  10  13        6.09        6.96      6.74 o 
   0  11  13        1.45       12.87      9.44 o 
   1  11  13        9.69       10.40      6.78 o 
   2  11  13        9.06       11.82      5.84 o 
   3  11  13        4.71        5.31      5.96 o 
   0   0  14      406.22      418.24     12.94 o 
   1   0  14      120.66      123.88      6.20 o 
   2   0  14       50.01       53.99      5.76 o 
   3   0  14        2.06        0.22      4.20 o 
   4   0  14       32.21       26.07      6.93 o 
   5   0  14       67.73       73.51      9.10 o 
   6   0  14       31.29       29.41      8.64 o 
   7   0  14        3.11        7.65     10.02 o 
   8   0  14        0.37       -2.08      7.29 o 
   0   1  14       24.18       26.49      3.73 o 
   1   1  14        7.07        4.36      2.31 o 
   2   1  14        9.33        7.82      2.65 o 
   3   1  14      105.43      111.65      6.54 o 
   4   1  14       44.83       38.17      4.60 o 
   5   1  14        3.66       -1.15      3.38 o 
   6   1  14       71.60       82.72      8.04 o 
   7   1  14       31.36       37.58      6.94 o 
   8   1  14        3.08        9.94      5.27 o 
   0   2  14      222.59      221.42      9.04 o 
   1   2  14      155.49      171.64      5.26 o 
   2   2  14       15.60       10.66      2.80 o 
   3   2  14       44.32       35.78      5.04 o 
   4   2  14       13.87        6.60      3.56 o 
   5   2  14       28.98       21.77      4.31 o 
   6   2  14       63.41       53.31      8.25 o 
   7   2  14        5.12       -1.99      4.97 o 
   8   2  14        7.56        6.28      5.48 o 
   0   3  14       95.20       87.08      6.72 o 
   1   3  14      176.70      192.01      6.18 o 
   2   3  14      451.14      468.59      9.42 o 
   3   3  14        0.64        0.64      2.61 o 
   4   3  14      187.64      199.12      8.07 o 
   5   3  14       12.70        4.84      3.66 o 
   6   3  14       16.44       13.43      7.54 o 
   7   3  14       31.57       36.22      7.32 o 
   0   4  14      965.24      941.90     29.27 o 
   1   4  14      208.10      212.28      7.67 o 
   2   4  14      455.15      476.04     10.96 o 
   3   4  14      206.14      232.23      9.25 o 
   4   4  14       66.21       52.13      5.63 o 
   5   4  14       28.68       26.23      5.30 o 
   6   4  14       36.65       29.45      6.94 o 
   7   4  14        1.38       -1.58      4.63 o 
   0   5  14        0.47       -1.72      4.16 o 
   1   5  14      447.27      456.70      9.80 o 
   2   5  14       73.95       81.50      5.13 o 
   3   5  14        9.31        3.64      2.73 o 
   4   5  14        9.04        5.23      3.21 o 
   5   5  14       88.86       96.59      6.72 o 
   6   5  14       27.40       18.22      5.62 o 
   7   5  14       27.01       38.12      6.38 o 
   0   6  14      281.17      252.86     10.96 o 
   1   6  14        0.78       -4.58      3.05 o 
   2   6  14       79.21       88.43      5.86 o 
   3   6  14        8.25        0.88      2.95 o 
   4   6  14       14.97       13.70      3.57 o 
   5   6  14       67.47       63.29      8.84 o 
   6   6  14       16.65       13.32      5.07 o 
   0   7  14       39.46       33.76      6.76 o 
   1   7  14       69.66       72.45      5.48 o 
   2   7  14       38.18       34.02      4.32 o 
   3   7  14      206.91      206.16      8.66 o 
   4   7  14       36.26       35.47      5.60 o 
   5   7  14       60.00       58.52      7.74 o 
   6   7  14       31.71       32.51      5.76 o 
   0   8  14       29.83       25.18      6.54 o 
   1   8  14       38.22       36.05      4.62 o 
   2   8  14       77.31       69.22      5.67 o 
   3   8  14       16.51       16.70      5.24 o 
   4   8  14        9.19        4.63      4.01 o 
   5   8  14        8.47        3.83      4.49 o 
   0   9  14       24.11       12.84      9.15 o 
   1   9  14       60.09       78.08      8.07 o 
   2   9  14        0.58        7.01      4.91 o 
   3   9  14       11.52        8.54      5.04 o 
   4   9  14        0.90        0.00      7.09 o 
   0  10  14        1.82       -4.46     16.31 o 
   1  10  14        3.98        8.31      6.35 o 
   2  10  14       17.90       10.96      6.20 o 
   3  10  14       14.66       16.31      6.33 o 
   0  11  14        2.71        1.02      8.99 o 
   1  11  14        0.23       -1.83      6.06 o 
   1   0  15       37.47       36.54      5.18 o 
   2   0  15       64.03       63.96      9.47 o 
   3   0  15       28.43       25.81      5.58 o 
   4   0  15        1.29       -1.50      4.50 o 
   5   0  15       97.68      114.31     11.60 o 
   6   0  15       10.76        7.65      6.48 o 
   7   0  15       73.47       55.60     11.21 o 
   0   1  15       11.78       10.32      4.04 o 
   1   1  15       11.93        8.89      2.66 o 
   2   1  15      205.43      224.97      8.21 o 
   3   1  15      120.60      129.56      7.14 o 
   4   1  15       54.52       41.53      6.00 o 
   5   1  15       80.74       83.65      6.94 o 
   6   1  15       22.98       13.85      4.59 o 
   7   1  15        4.18       -5.44      5.31 o 
   0   2  15       70.72       69.35      6.28 o 
   1   2  15       56.13       55.30      4.44 o 
   2   2  15        5.64        7.10      2.91 o 
   3   2  15      162.98      162.76      7.80 o 
   4   2  15       87.22       73.89      6.29 o 
   5   2  15       55.14       48.68      6.26 o 
   6   2  15       22.85       12.97      5.03 o 
   7   2  15       10.99       22.45      6.42 o 
   0   3  15      182.52      176.67     10.52 o 
   1   3  15      193.09      183.28      7.23 o 
   2   3  15       74.14       86.28      5.57 o 
   3   3  15       98.04      100.85      7.45 o 
   4   3  15      184.76      203.32      9.29 o 
   5   3  15        2.94        2.04      3.91 o 
   6   3  15       26.07       17.99      5.83 o 
   7   3  15        6.69        1.18      5.78 o 
   0   4  15      135.28      151.45      8.94 o 
   1   4  15        1.42       -0.70      3.22 o 
   2   4  15      101.62      111.11      6.74 o 
   3   4  15       25.11       18.39      4.04 o 
   4   4  15       53.01       45.61      5.50 o 
   5   4  15       43.77       32.91      7.20 o 
   6   4  15        2.65       -3.27      4.44 o 
   7   4  15       32.41       44.86      7.16 o 
   0   5  15       18.12        9.99      5.47 o 
   1   5  15       90.10       87.77      5.74 o 
   2   5  15       73.41       69.11      5.43 o 
   3   5  15      128.78      149.69      9.31 o 
   4   5  15      126.88      125.33      7.08 o 
   5   5  15       53.34       38.70      6.95 o 
   6   5  15        1.24        4.69      4.76 o 
   0   6  15      478.27      536.76     17.03 o 
   1   6  15       73.99       78.46      5.63 o 
   2   6  15       48.42       39.15      4.70 o 
   3   6  15       23.55       19.07      3.89 o 
   4   6  15       11.50        3.79      3.63 o 
   5   6  15       47.50       48.17      5.42 o 
   6   6  15        4.32        5.33      5.19 o 
   0   7  15        1.72       -3.31      5.00 o 
   1   7  15       31.71       26.09      4.45 o 
   2   7  15       27.54       16.79      4.53 o 
   3   7  15       16.58       17.45      3.98 o 
   4   7  15       17.11       16.27      5.18 o 
   5   7  15       25.42       20.78      4.60 o 
   0   8  15       30.70       42.84      7.32 o 
   1   8  15       47.26       46.23      5.42 o 
   2   8  15        6.38        6.28      3.91 o 
   3   8  15       60.71       67.34      6.32 o 
   4   8  15       23.34       20.65      5.15 o 
   5   8  15        6.18        4.97      5.14 o 
   0   9  15        3.42        9.62     11.03 o 
   1   9  15        6.91       -3.45      5.65 o 
   2   9  15       12.46       12.54      5.40 o 
   3   9  15       54.16       53.31      7.77 o 
   4   9  15        0.91        9.65      6.54 o 
   0  10  15        2.14        5.77      9.19 o 
   1  10  15        0.84        6.92      6.48 o 
   2  10  15        8.96       12.87      6.24 o 
   0   0  16      138.19      135.72     16.53 o 
   1   0  16        5.86        0.42      3.98 o 
   2   0  16        4.67       -5.47      5.47 o 
   3   0  16       67.98       54.74     14.47 o 
   4   0  16       47.04       29.65      9.02 o 
   5   0  16       15.16        3.31      5.58 o 
   6   0  16       27.22       21.21      7.91 o 
   7   0  16        7.79        8.37      9.16 o 
   0   1  16        0.03       -3.38      3.76 o 
   1   1  16        4.52        4.68      3.55 o 
   2   1  16       25.98       37.96      5.06 o 
   3   1  16       71.61       65.27      5.38 o 
   4   1  16        3.08        0.47      3.48 o 
   5   1  16       31.70       24.55      5.77 o 
   6   1  16        6.51        5.75      4.33 o 
   7   1  16        5.94        3.02      5.88 o 
   0   2  16      326.02      337.17     11.10 o 
   1   2  16      101.69       98.03      7.08 o 
   2   2  16      148.12      158.78      7.57 o 
   3   2  16       23.54       15.91      4.72 o 
   4   2  16       34.45       35.09      4.63 o 
   5   2  16       16.92        9.01      3.99 o 
   6   2  16        4.72       -0.63      4.04 o 
   7   2  16        6.07        8.48      5.98 o 
   0   3  16       30.92       39.54      6.97 o 
   1   3  16      129.34      133.04      6.55 o 
   2   3  16      121.63      131.22      8.50 o 
   3   3  16      117.31      109.59      7.07 o 
   4   3  16       55.00       66.50      6.23 o 
   5   3  16       28.38       23.62      5.47 o 
   6   3  16       33.40       32.84      5.56 o 
   7   3  16        4.51       -2.76      5.45 o 
   0   4  16       14.66        0.88      5.23 o 
   1   4  16      236.43      239.40      8.51 o 
   2   4  16      450.58      447.86     10.22 o 
   3   4  16      248.57      255.23     11.27 o 
   4   4  16       15.17        5.05      3.74 o 
   5   4  16       41.08       38.22      6.19 o 
   6   4  16        9.78        4.64      4.74 o 
   0   5  16        1.64        3.43      5.27 o 
   1   5  16       97.88      103.66      6.28 o 
   2   5  16      130.31      143.69      7.30 o 
   3   5  16       21.95       15.92      3.87 o 
   4   5  16       29.56       21.47      4.45 o 
   5   5  16        5.74        4.65      4.05 o 
   6   5  16        5.85        3.02      4.72 o 
   0   6  16       32.62       29.97      7.01 o 
   1   6  16       69.09       67.55      5.57 o 
   2   6  16       55.67       41.17      5.23 o 
   3   6  16       14.69        8.91      3.69 o 
   4   6  16        2.20       -1.01      3.67 o 
   5   6  16        4.21       -0.31      4.05 o 
   0   7  16        3.20       -3.79      5.86 o 
   1   7  16       10.05        2.66      4.31 o 
   2   7  16        2.76       -0.21      3.34 o 
   3   7  16      157.31      159.70      8.16 o 
   4   7  16        5.60       -1.89      3.87 o 
   5   7  16        2.82       -1.10      4.69 o 
   0   8  16       19.66       41.32      8.82 o 
   1   8  16       42.31       43.05      7.40 o 
   2   8  16       13.37        7.52      4.16 o 
   3   8  16       38.87       42.77      5.70 o 
   4   8  16       21.01       26.12      5.44 o 
   0   9  16        9.55        1.44      8.32 o 
   1   9  16       30.21       21.95      7.10 o 
   2   9  16        3.85       -3.81      5.63 o 
   3   9  16       13.33       20.05      6.53 o 
   0  10  16       14.33       17.17     11.09 o 
   1  10  16        7.90        7.36      6.95 o 
   1   0  17        4.76        3.00      6.71 o 
   2   0  17       33.33       38.72      6.98 o 
   3   0  17        6.00       -2.51      4.51 o 
   4   0  17        2.91       -1.82      4.94 o 
   5   0  17        8.23       -1.55      5.22 o 
   6   0  17        7.00        3.30      6.09 o 
   0   1  17       44.95       54.35      7.91 o 
   1   1  17        5.71        1.40      4.48 o 
   2   1  17      120.18      115.93      8.90 o 
   3   1  17       21.36        8.49      4.04 o 
   4   1  17       29.01       24.30      4.40 o 
   5   1  17        4.63        2.59      3.89 o 
   6   1  17        6.81        0.28      4.29 o 
   0   2  17      333.25      365.80     18.78 o 
   1   2  17      289.80      299.33     10.25 o 
   2   2  17       65.14       73.34      6.69 o 
   3   2  17      199.10      207.27      9.16 o 
   4   2  17        6.38        3.34      3.82 o 
   5   2  17       15.38        9.85      4.33 o 
   6   2  17       10.61        2.06      4.24 o 
   0   3  17       81.99       91.66     11.21 o 
   1   3  17      279.55      296.78     10.39 o 
   2   3  17       11.56       10.12      4.66 o 
   3   3  17       13.15        5.87      4.01 o 
   4   3  17       21.44       16.79      4.32 o 
   5   3  17       11.77        8.00      5.05 o 
   6   3  17       43.55       37.68      8.36 o 
   0   4  17       31.62       29.58      6.70 o 
   1   4  17      174.63      188.28      8.61 o 
   2   4  17       77.50       94.52      6.84 o 
   3   4  17       35.48       28.40      6.69 o 
   4   4  17       40.37       25.50      7.24 o 
   5   4  17       10.48        7.76      4.16 o 
   6   4  17        0.76       -5.15      4.30 o 
   0   5  17       46.75       52.74      7.87 o 
   1   5  17       40.00       47.91      5.32 o 
   2   5  17       11.02       10.24      4.02 o 
   3   5  17       30.17       19.86      7.15 o 
   4   5  17       12.21        2.35      4.95 o 
   5   5  17        8.37       10.15      4.93 o 
   0   6  17        7.52        9.28      6.09 o 
   1   6  17       10.18        1.25      3.85 o 
   2   6  17       78.64       84.54      6.25 o 
   3   6  17        5.43        3.83      3.71 o 
   4   6  17        8.64        4.01      4.52 o 
   5   6  17       15.84       12.07      4.94 o 
   0   7  17        5.66        5.51      6.05 o 
   1   7  17       72.21       74.97      6.56 o 
   2   7  17        3.91       -1.00      3.51 o 
   3   7  17       13.26       10.10      3.94 o 
   4   7  17        3.24       -3.37      4.21 o 
   0   8  17       34.92       29.45      9.79 o 
   1   8  17       57.32       54.27      6.93 o 
   2   8  17       38.75       34.67      5.95 o 
   3   8  17        3.18       11.67      4.91 o 
   0   9  17        2.83       -4.08      8.58 o 
   1   9  17       16.73       11.03      6.98 o 
   2   9  17        4.55        5.02      6.48 o 
   0   0  18      386.90      419.89     24.96 o 
   1   0  18       28.35       20.02      8.21 o 
   2   0  18       21.32       24.38      8.39 o 
   3   0  18       16.30       13.43      7.28 o 
   4   0  18       15.25       12.74      7.48 o 
   5   0  18       18.83       21.10      6.63 o 
   6   0  18        6.29       -0.69      6.38 o 
   0   1  18        0.67        3.84      7.31 o 
   1   1  18       47.23       43.61      6.59 o 
   2   1  18      109.19      110.06      7.76 o 
   3   1  18        7.69       -1.26      3.94 o 
   4   1  18       19.50       12.39      4.73 o 
   5   1  18       12.67        8.94      4.31 o 
   6   1  18       14.53        9.64      4.84 o 
   0   2  18       21.11       13.70      7.80 o 
   1   2  18      184.18      193.45     10.79 o 
   2   2  18       41.80       44.22      6.00 o 
   3   2  18       99.38       95.64      7.67 o 
   4   2  18       46.43       43.99      6.12 o 
   5   2  18       19.31       10.24      4.29 o 
   6   2  18        3.61        2.95      4.38 o 
   0   3  18        4.85        2.73     11.04 o 
   1   3  18       11.67        9.22      4.21 o 
   2   3  18       56.03       67.61      6.61 o 
   3   3  18       13.26        8.49      4.34 o 
   4   3  18       24.00       19.86      6.49 o 
   5   3  18       21.60       15.34      4.73 o 
   0   4  18        1.98       -3.22      4.99 o 
   1   4  18       62.03       66.22      6.56 o 
   2   4  18       30.31       27.86      5.54 o 
   3   4  18       27.26       16.30      4.62 o 
   4   4  18        2.07        0.33      4.14 o 
   5   4  18       22.35       19.00      5.32 o 
   0   5  18        0.12        0.60      5.72 o 
   1   5  18       16.26       14.82      4.44 o 
   2   5  18       45.65       50.99      6.27 o 
   3   5  18        3.78       -0.82      4.05 o 
   4   5  18       11.05       10.09      4.68 o 
   5   5  18        9.37        1.42      4.67 o 
   0   6  18       70.63       87.23      9.69 o 
   1   6  18       23.71       21.19      4.82 o 
   2   6  18       13.27        7.48      4.49 o 
   3   6  18       14.76       11.96      4.70 o 
   4   6  18        0.40       -6.14      4.13 o 
   0   7  18       10.56       12.80      6.76 o 
   1   7  18       32.32       28.89      5.41 o 
   2   7  18        0.31       -4.96      3.70 o 
   3   7  18       22.50       19.61      4.94 o 
   0   8  18        0.21       -9.38      6.53 o 
   1   8  18        6.31        5.57      5.36 o 
   2   8  18        1.05       -6.82      4.54 o 
   1   0  19       66.35       66.80     10.55 o 
   2   0  19       88.68      113.54     17.70 o 
   3   0  19       32.74       17.19      7.57 o 
   4   0  19       51.54       54.73     10.41 o 
   5   0  19       18.06       12.64      6.79 o 
   0   1  19        7.32        4.29      9.09 o 
   1   1  19       61.18       52.10      6.96 o 
   2   1  19       90.99      100.01      8.97 o 
   3   1  19       45.87       25.72      8.85 o 
   4   1  19        9.81        3.14      4.38 o 
   5   1  19        0.86       -0.64      4.08 o 
   0   2  19        0.35        0.41      6.72 o 
   1   2  19       79.30       88.95      9.37 o 
   2   2  19       51.60       44.87      7.13 o 
   3   2  19       60.19       67.29      7.17 o 
   4   2  19        2.84       -1.10      4.95 o 
   5   2  19       22.77        8.40      4.90 o 
   0   3  19       93.35       89.07     11.87 o 
   1   3  19       85.99       92.55      9.54 o 
   2   3  19       47.39       48.95      6.26 o 
   3   3  19       12.30        9.81      4.48 o 
   4   3  19        9.22        3.73      4.51 o 
   5   3  19        2.73        0.53      4.54 o 
   0   4  19        0.07       -0.81      6.83 o 
   1   4  19        9.12        8.85      5.00 o 
   2   4  19        0.36       -2.57      4.28 o 
   3   4  19       20.03        9.91      6.10 o 
   4   4  19       11.32       11.37      4.74 o 
   0   5  19        8.60       12.19      7.78 o 
   1   5  19       10.46        8.96      4.81 o 
   2   5  19       40.46       45.85      6.90 o 
   3   5  19        6.89        0.50      5.33 o 
   4   5  19        1.25       -3.80      4.37 o 
   0   6  19       10.96       13.82      6.76 o 
   1   6  19       10.99        7.40      4.91 o 
   2   6  19        3.23        0.13      4.71 o 
   3   6  19       30.45       26.67      6.01 o 
   0   7  19        4.76       -0.29      6.14 o 
   1   7  19       37.61       39.84      5.95 o 
   2   7  19       11.40       15.24      5.68 o 
   0   0  20        7.11       -5.73     11.44 o 
   1   0  20        3.58        2.82      9.05 o 
   2   0  20      210.25      223.84     17.83 o 
   3   0  20      137.38      146.67     16.14 o 
   4   0  20       44.45       34.71     14.02 o 
   0   1  20       13.97       12.86     14.00 o 
   1   1  20       40.09       39.27      7.52 o 
   2   1  20       33.31       34.18      7.06 o 
   3   1  20       23.61        9.56      6.53 o 
   4   1  20       18.95       18.25      6.61 o 
   0   2  20        0.50        3.26      8.27 o 
   1   2  20       17.25       19.38      6.50 o 
   2   2  20        1.30        0.76      5.13 o 
   3   2  20       60.61       65.33      8.42 o 
   4   2  20        9.38        3.43      4.64 o 
   0   3  20        0.90       -5.42      7.39 o 
   1   3  20        7.11        0.30      5.39 o 
   2   3  20       18.16       18.86      7.44 o 
   3   3  20       27.59       17.24      5.54 o 
   4   3  20        3.03       -2.76      4.39 o 
   0   4  20       59.08       71.62     14.26 o 
   1   4  20       21.12       21.90      6.98 o 
   2   4  20        9.91        7.13      5.16 o 
   3   4  20        3.82        1.99      4.42 o 
   4   4  20       14.39       12.53      5.11 o 
   0   5  20        7.66       10.97      7.84 o 
   1   5  20       17.67       14.90     10.20 o 
   2   5  20        2.26        8.13      5.71 o 
   3   5  20        1.77       -2.73      4.54 o 
   0   6  20        3.96        8.01      8.28 o 
   1   6  20       11.54       14.84      5.85 o 
   2   6  20       24.85       15.32      7.11 o 
   1   0  21        0.21        5.96      9.81 o 
   2   0  21       14.65        8.50     10.09 o 
   3   0  21        4.99       -0.25      6.92 o 
   4   0  21        1.33       -2.33      7.23 o 
   0   1  21       52.66       55.50     14.45 o 
   1   1  21       81.11       81.14     11.03 o 
   2   1  21        7.12        8.85      5.88 o 
   3   1  21       62.57       74.79      9.93 o 
   4   1  21       31.66       16.77      5.90 o 
   0   2  21        0.14        8.34      9.81 o 
   1   2  21        3.42        2.00      5.88 o 
   2   2  21       11.75       15.57      6.73 o 
   3   2  21       17.56       12.78      5.84 o 
   0   3  21        1.44       -5.47      8.71 o 
   1   3  21        0.95        8.66      6.04 o 
   2   3  21       31.29       44.55      8.44 o 
   3   3  21       17.49       13.74      5.46 o 
   0   4  21        0.02        7.31      9.89 o 
   1   4  21       15.34       12.99      6.54 o 
   2   4  21        6.14        5.04      6.14 o 
   0   5  21        1.37       -6.99      7.58 o 
   1   5  21        2.08       -4.30      6.49 o 
   0   0  22      246.62      265.04     36.46 o 
   1   0  22       11.63       33.00     12.34 o 
   2   0  22        1.32      -11.19      8.14 o 
   0   1  22       18.95        1.42      9.99 o 
   1   1  22       26.82       28.44      8.43 o 
   2   1  22        3.87        4.57      6.62 o 
   0   2  22        5.94        1.86     14.40 o 
   1   2  22        9.51       17.75      7.70 o 
   2   2  22        8.65       12.94      7.59 o 
   0   3  22        1.22        2.99      9.98 o 
   1   3  22        8.77       -1.80      6.22 o 
                                                 
